# Supplementary material for: Metagenomics and metabolomics analyses of the mechanism of non-expression of natural mating behavior in captive male Malayan pangolins (Manis javanica)
Source: Front Microbiol. 2026 Jun 11;17:1828282. doi: 10.3389/fmicb.2026.1828282 (PMC13294059; doi:10.3389/fmicb.2026.1828282)
Supplement: Supplementary file 2 [file Table_2.XLSX]

## Sheet: Sheet1
MWID	m/z	RT	CV	Compounds	CAS number	Concentration (mg/L)	Brands	Item number
MWS0284	510.355	9.23	0.0142071	lysoPC 17:0	50930-23-9	1	zzstandard	ZA-10509-25mg
MWS0285	582.378	10.6	0.0773752	LysoPC 19:0	108273-88-7	1	zzstandard	ZA-10515
MWS0923	198.033	2.4	0.0811539	L-2-chlorophenylalanine	103616-89-3	1	Bailingwei	106151-100mg
MWS0923	200.047	2.5	0.00686217	L-2-chlorophenylalanine	103616-89-3	1	Bailingwei	106151-100mg
MWS2852	165.072	4.39	0.0443485	Indole-3-carboxylic Acid-d5	IR-73457	1	isoreag	IR-73457-25mg
MWS3058	281.005	4.5	0.00833355	D-Luciferin	2591-17-5	0.2	Luoen	R021073-50mg
MWS4256	166.087	1.95	0.0179199	L-Phenylalanine (2-13C, 99%)	63-91-2	1	TCI	ZTO-P0134-25g
MWS5255	121.044	0.93	0.0198965	[2H4]-succinic acid	14493-42-6	1	isoreag	IR-20815
