# Supplementary material for: Metagenomics and metabolomics analyses of the mechanism of non-expression of natural mating behavior in captive male Malayan pangolins (Manis javanica)
Source: Front Microbiol. 2026 Jun 11;17:1828282. doi: 10.3389/fmicb.2026.1828282 (PMC13294059; doi:10.3389/fmicb.2026.1828282)
Supplement: Supplementary file 3 [file Table_3.XLSX]

## Sheet: phylum
Index	mean(group1)	variance(group1)	standard error(group1)	mean(group2)	variance(group2)	standard error(group2)	Pvalue	Qvalue	Taxonomy
k__Bacteria;p__Firmicutes	0.506372	0.00463672	0.0304523	0.43484	7.23313e-06	0.00120276	0.039037	0.0715679	k__Bacteria;p__Firmicutes
k__Bacteria;p__Actinobacteria	0.11085	3.85926e-05	0.00277822	0.246858	4.32958e-06	0.000930546	0.000333333	0.00855556	k__Bacteria;p__Actinobacteria
k__Bacteria;p__Proteobacteria	0.0310524	7.20459e-05	0.00379594	0.104245	2.50107e-08	7.07258e-05	0.00116667	0.0112292	k__Bacteria;p__Proteobacteria
k__Viruses;p__Uroviricota	0.00988196	2.46691e-06	0.000702412	0.0066333	3.18741e-09	2.52484e-05	0.00448148	0.0143781	k__Viruses;p__Uroviricota
k__Bacteria;p__Bacteroidota	0.00269817	6.52879e-07	0.000361353	0.0137514	1.57409e-09	1.77431e-05	0.000666667	0.0102667	k__Bacteria;p__Bacteroidota
k__Viruses;p__Cossaviricota	0.0018451	8.22762e-07	0.000405651	0.00969057	2.65208e-10	7.28296e-06	0.001	0.011	k__Viruses;p__Cossaviricota
k__Bacteria;p__Chlamydiae	0.00232308	5.5028e-07	0.000331747	0.000278729	4.76909e-11	3.0884e-06	0.003	0.0121579	k__Bacteria;p__Chlamydiae
k__Viruses;p__Artverviricota	0.00205455	4.75666e-07	0.000308437	0.000165193	1.02376e-10	4.52495e-06	0.00325926	0.0125481	k__Viruses;p__Artverviricota
k__Eukaryota;p__Mucoromycota	0.0012751	1.04758e-07	0.000144747	0.00030569	5.38784e-11	3.28263e-06	0.00283333	0.0121204	k__Eukaryota;p__Mucoromycota
k__Bacteria;p__Spirochaetes	0.00127235	1.26704e-07	0.000159188	9.06915e-05	6.69926e-12	1.15752e-06	0.00233333	0.0119778	k__Bacteria;p__Spirochaetes
k__Eukaryota;p__Basidiomycota	0.000498916	9.6955e-08	0.000139252	0.000107489	3.59181e-11	2.68023e-06	0.0168519	0.0327606	k__Eukaryota;p__Basidiomycota
k__Archaea;p__Euryarchaeota	0.000227833	1.27022e-09	1.59387e-05	0.000167295	1.51529e-11	1.74086e-06	0.00709259	0.0169383	k__Archaea;p__Euryarchaeota
k__Bacteria;p__Deinococcus_Thermus	3.81395e-05	2.14458e-09	2.07103e-05	0.00033194	1.7718e-10	5.95281e-06	0.0015	0.01155	k__Bacteria;p__Deinococcus_Thermus
k__Bacteria;p__Fusobacteria	0.000226571	7.62889e-10	1.23522e-05	0.000113838	2.93183e-11	2.4215e-06	0.00183333	0.0117639	k__Bacteria;p__Fusobacteria
k__Eukaryota;p__Ascomycota	0.000144617	2.8894e-10	7.60185e-06	0.000170202	8.46635e-12	1.30126e-06	0.0102778	0.021983	k__Eukaryota;p__Ascomycota
k__Bacteria;p__Verrucomicrobia	2.14574e-05	2.68858e-11	2.31887e-06	3.20441e-05	6.64897e-12	1.15317e-06	0.00572222	0.0155426	k__Bacteria;p__Verrucomicrobia
k__Bacteria;p__Planctomycetota	1.05938e-05	3.67946e-11	2.71273e-06	3.25802e-05	2.52229e-12	7.10252e-07	0.00216667	0.0119167	k__Bacteria;p__Planctomycetota
k__Eukaryota;p__Chytridiomycota	2.27562e-05	9.33983e-11	4.322e-06	6.22586e-06	5.17833e-12	1.01768e-06	0.00725926	0.0169383	k__Eukaryota;p__Chytridiomycota
k__Bacteria;p__Balneolaeota	2.11346e-07	1.37713e-13	1.6596e-07	2.35212e-05	1.41788e-12	5.32518e-07	0.0005	0.009625	k__Bacteria;p__Balneolaeota
k__Eukaryota;p__Zoopagomycota	9.39285e-06	5.05861e-12	1.00584e-06	1.99119e-06	5.36767e-13	3.27648e-07	0.0025	0.0120313	k__Eukaryota;p__Zoopagomycota
k__Archaea;p__Candidatus_Thorarchaeota	1.2237e-06	1.21873e-12	4.93707e-07	9.54153e-06	2.16853e-12	6.58563e-07	0.00166667	0.0116667	k__Archaea;p__Candidatus_Thorarchaeota
k__Bacteria;p__Candidatus_Rokubacteria	2.98693e-06	2.18079e-12	6.60423e-07	5.06063e-06	8.64829e-13	4.15892e-07	0.0233148	0.0437864	k__Bacteria;p__Candidatus_Rokubacteria
k__Bacteria;p__Nitrospinae	2.52637e-06	4.94691e-13	3.14545e-07	4.83858e-06	1.15294e-12	4.80196e-07	0.00588889	0.0155426	k__Bacteria;p__Nitrospinae
k__Bacteria;p__Gemmatimonadetes	2.64166e-06	4.29302e-13	2.93019e-07	4.06571e-06	2.35635e-13	2.17087e-07	0.00605556	0.0155426	k__Bacteria;p__Gemmatimonadetes
k__Bacteria;p__Ignavibacteriae	0	0	0	6.14695e-06	7.89973e-14	1.25696e-07	0.000166667	0.00641667	k__Bacteria;p__Ignavibacteriae
k__Bacteria;p__Thermotogae	1.3265e-06	1.7556e-12	5.92554e-07	4.19456e-06	1.04889e-12	4.58016e-07	0.00692593	0.0169383	k__Bacteria;p__Thermotogae
k__Bacteria;p__Candidatus_Staskawiczbacteria	3.61239e-06	2.37783e-12	6.89613e-07	1.4934e-06	2.96722e-13	2.43607e-07	0.0153148	0.0310327	k__Bacteria;p__Candidatus_Staskawiczbacteria
k__Bacteria;p__Chlorobi	0	0	0	4.82606e-06	5.30234e-13	3.25648e-07	0.00133333	0.0114074	k__Bacteria;p__Chlorobi
k__Archaea;p__Candidatus_Heimdallarchaeota	2.16537e-06	3.576e-14	8.45695e-08	1.15308e-06	3.5669e-13	2.67092e-07	0.0077963	0.0176563	k__Archaea;p__Candidatus_Heimdallarchaeota
k__Viruses;p__Nucleocytoviricota	2.53392e-06	2.88153e-12	7.59148e-07	3.52791e-07	1.66227e-13	1.82333e-07	0.0170185	0.0327606	k__Viruses;p__Nucleocytoviricota
k__Eukaryota;p__Cryptomycota	2.42532e-06	2.83366e-12	7.52816e-07	1.29322e-07	8.3621e-14	1.29322e-07	0.0134815	0.0280561	k__Eukaryota;p__Cryptomycota
k__Archaea;p__Candidatus_Thermoplasmatota	1.4835e-06	3.68166e-13	2.71354e-07	4.1001e-07	1.27703e-13	1.59814e-07	0.00988889	0.0217556	k__Archaea;p__Candidatus_Thermoplasmatota
k__Bacteria;p__Candidatus_Delongbacteria	0	0	0	1.85916e-06	2.3109e-13	2.14984e-07	0.002	0.0118462	k__Bacteria;p__Candidatus_Delongbacteria
k__Bacteria;p__Candidatus_Cloacimonetes	0	0	0	1.68681e-06	3.16199e-13	2.51475e-07	0.00266667	0.0120784	k__Bacteria;p__Candidatus_Cloacimonetes
k__Archaea;p__Crenarchaeota	0	0	0	1.30799e-06	2.54246e-13	2.25498e-07	0.00359259	0.0125741	k__Archaea;p__Crenarchaeota
k__Bacteria;p__Candidatus_Omnitrophica	0	0	0	1.298e-06	4.53164e-13	3.01053e-07	0.00524074	0.0149458	k__Bacteria;p__Candidatus_Omnitrophica
k__Bacteria;p__Candidatus_Peregrinibacteria	0	0	0	1.27035e-06	4.16659e-13	2.88672e-07	0.00490741	0.0149458	k__Bacteria;p__Candidatus_Peregrinibacteria
k__Bacteria;p__Candidatus_Saccharibacteria	0	0	0	1.0341e-06	1.38378e-14	5.26077e-08	0.000833333	0.0106944	k__Bacteria;p__Candidatus_Saccharibacteria
k__Bacteria;p__Candidatus_Curtissbacteria	0	0	0	1.01738e-06	2.67665e-13	2.31372e-07	0.00507407	0.0149458	k__Bacteria;p__Candidatus_Curtissbacteria
k__Bacteria;p__Abditibacteriota	0	0	0	1.01467e-06	1.82953e-13	1.91287e-07	0.00392593	0.0131433	k__Bacteria;p__Abditibacteriota

## Sheet: genus
Index	mean(group1)	variance(group1)	standard error(group1)	mean(group2)	variance(group2)	standard error(group2)		Pvalue	Qvalue	Taxonomy
f__Staphylococcaceae;g__Staphylococcus	0.360945	0.00312944	0.0250178	0.243298	3.64e-06	0.000853139	0.604	0.00624713	0.0143055	k__Bacteria;p__Firmicutes;c__Bacilli;o__Bacillales;f__Staphylococcaceae;g__Staphylococcus
f__Corynebacteriaceae;g__Corynebacterium	0.04695	1.33e-05	0.00163364	0.105997	4.53e-07	0.000300877	0.153	0.00089	0.0134317	k__Bacteria;p__Actinobacteria;c__Actinomycetia;o__Corynebacteriales;f__Corynebacteriaceae;g__Corynebacterium
f__Brevibacteriaceae;g__Brevibacterium	0.0253872	5.76e-06	0.00107349	0.0457465	1.95e-07	0.000197508	0.0711	0.00187467	0.0134945	k__Bacteria;p__Actinobacteria;c__Actinomycetia;o__Micrococcales;f__Brevibacteriaceae;g__Brevibacterium
f__Dermabacteraceae;g__Brachybacterium	0.00957644	4.14e-06	0.000910425	0.017324	1.07e-07	0.000146159	0.0269	0.00414916	0.0135593	k__Bacteria;p__Actinobacteria;c__Actinomycetia;o__Micrococcales;f__Dermabacteraceae;g__Brachybacterium
f__Enterobacteriaceae;g__Escherichia	0.00244898	2.1e-07	0.000205008	0.0230642	2.92e-09	2.42e-05	0.0255	0.000191	0.0130096	k__Bacteria;p__Proteobacteria;c__Gammaproteobacteria;o__Enterobacterales;f__Enterobacteriaceae;g__Escherichia
f__Staphylococcaceae;g__Jeotgalicoccus	0.000930589	1.62e-09	1.8e-05	0.0223235	8.42e-09	4.1e-05	0.0233	7.94e-06	0.00677582	k__Bacteria;p__Firmicutes;c__Bacilli;o__Bacillales;f__Staphylococcaceae;g__Jeotgalicoccus
f__Peptoniphilaceae;g__Anaerococcus	0.00793002	1.02e-05	0.00142691	0.0132567	4.53e-09	3.01e-05	0.0212	0.00772374	0.0160888	k__Bacteria;p__Firmicutes;c__Tissierellia;o__Tissierellales;f__Peptoniphilaceae;g__Anaerococcus
f__Dietziaceae;g__Dietzia	0.00931564	4.78e-06	0.000977811	0.00325226	2.56e-09	2.26e-05	0.0126	0.0051218	0.0136732	k__Bacteria;p__Actinobacteria;c__Actinomycetia;o__Corynebacteriales;f__Dietziaceae;g__Dietzia
f__Enterobacteriaceae;g__Klebsiella	0.00791438	2.07e-06	0.000642734	0.00433984	2.74e-09	2.34e-05	0.0123	0.00549779	0.013811	k__Bacteria;p__Proteobacteria;c__Gammaproteobacteria;o__Enterobacterales;f__Enterobacteriaceae;g__Klebsiella
f__Polyomaviridae;g__Betapolyomavirus	0.00184373	8.2e-07	0.000405081	0.00966362	2.57e-10	7.17e-06	0.0115	0.00179523	0.0134919	k__Viruses;p__Cossaviricota;c__Papovaviricetes;o__Sepolyvirales;f__Polyomaviridae;g__Betapolyomavirus
f__Peptostreptococcaceae;g__Clostridioides	0.00576983	9.09e-07	0.000426495	0.00383047	3.81e-09	2.76e-05	0.0096	0.00638217	0.0144403	k__Bacteria;p__Firmicutes;c__Clostridia;o__Eubacteriales;f__Peptostreptococcaceae;g__Clostridioides
f__Alcaligenaceae;g__Paenalcaligenes	7.41e-06	7.92e-12	1.26e-06	0.00914258	2.33e-09	2.16e-05	0.00915	3.18e-05	0.0108413	k__Bacteria;p__Proteobacteria;c__Betaproteobacteria;o__Burkholderiales;f__Alcaligenaceae;g__Paenalcaligenes
f__Micrococcaceae;g__Enteractinococcus	6.88e-05	5.06e-11	3.18e-06	0.00846664	1.51e-09	1.74e-05	0.00854	1.59e-05	0.00903442	k__Bacteria;p__Actinobacteria;c__Actinomycetia;o__Micrococcales;f__Micrococcaceae;g__Enteractinococcus
f__Micrococcaceae;g__Yaniella	9.53e-06	7.74e-12	1.24e-06	0.00695768	4.02e-09	2.83e-05	0.00697	6.35e-05	0.0120459	k__Bacteria;p__Actinobacteria;c__Actinomycetia;o__Micrococcales;f__Micrococcaceae;g__Yaniella
f__Moraxellaceae;g__Acinetobacter	0.00453295	1.22e-06	0.000492968	0.00186848	6.76e-10	1.16e-05	0.0064	0.00559665	0.0138576	k__Bacteria;p__Proteobacteria;c__Gammaproteobacteria;o__Moraxellales;f__Moraxellaceae;g__Acinetobacter
f__Lactobacillaceae;g__Lactobacillus	0.00581212	7.63e-07	0.000390685	0.000403085	6.96e-11	3.73e-06	0.00622	0.0026293	0.0135108	k__Bacteria;p__Firmicutes;c__Bacilli;o__Lactobacillales;f__Lactobacillaceae;g__Lactobacillus
f__Mycobacteriaceae;g__Mycobacteroides	0.00163951	8.07e-09	4.02e-05	0.00316106	2.47e-09	2.22e-05	0.0048	0.000985	0.0134432	k__Bacteria;p__Actinobacteria;c__Actinomycetia;o__Corynebacteriales;f__Mycobacteriaceae;g__Mycobacteroides
f__Enterococcaceae;g__Enterococcus	0.00112279	4.1e-09	2.86e-05	0.0035382	1.19e-09	1.55e-05	0.00466	0.000334	0.0132365	k__Bacteria;p__Firmicutes;c__Bacilli;o__Lactobacillales;f__Enterococcaceae;g__Enterococcus
f__Micrococcaceae;g__Rothia	0.00250453	7.34e-07	0.000383064	0.00148754	6e-10	1.1e-05	0.00399	0.0209144	0.0399999	k__Bacteria;p__Actinobacteria;c__Actinomycetia;o__Micrococcales;f__Micrococcaceae;g__Rothia
f__Planococcaceae;g__Sporosarcina	4.47e-05	8.33e-11	4.08e-06	0.00350591	4.86e-10	9.86e-06	0.00355	4.77e-05	0.0116157	k__Bacteria;p__Firmicutes;c__Bacilli;o__Bacillales;f__Planococcaceae;g__Sporosarcina
f__Micrococcaceae;g__Kocuria	0.000452073	2.3e-08	6.78e-05	0.00301228	1.9e-09	1.95e-05	0.00346	0.000874	0.0134295	k__Bacteria;p__Actinobacteria;c__Actinomycetia;o__Micrococcales;f__Micrococcaceae;g__Kocuria
f__Staphylococcaceae;g__Nosocomiicoccus	0.00121153	2.53e-07	0.0002248	0.00224981	7.1e-10	1.19e-05	0.00346	0.00632657	0.0143717	k__Bacteria;p__Firmicutes;c__Bacilli;o__Bacillales;f__Staphylococcaceae;g__Nosocomiicoccus
f__Carnobacteriaceae;g__Atopostipes	3.79e-05	5.46e-11	3.31e-06	0.00316738	2.07e-10	6.43e-06	0.00321	2.38e-05	0.0101637	k__Bacteria;p__Firmicutes;c__Bacilli;o__Lactobacillales;f__Carnobacteriaceae;g__Atopostipes
f__Streptococcaceae;g__Streptococcus	0.00164652	1.08e-10	4.65e-06	0.00153517	1.41e-10	5.32e-06	0.00318	0.00225596	0.0135041	k__Bacteria;p__Firmicutes;c__Bacilli;o__Lactobacillales;f__Streptococcaceae;g__Streptococcus
f__Staphylococcaceae;g__Salinicoccus	3.69e-05	6.77e-11	3.68e-06	0.00311623	9.69e-10	1.39e-05	0.00315	7.94e-05	0.0123197	k__Bacteria;p__Firmicutes;c__Bacilli;o__Bacillales;f__Staphylococcaceae;g__Salinicoccus
f__Lactobacillaceae;g__Limosilactobacillus	0.00197001	6.75e-08	0.000116165	0.000950512	1.05e-10	4.59e-06	0.00292	0.00398235	0.0135593	k__Bacteria;p__Firmicutes;c__Bacilli;o__Lactobacillales;f__Lactobacillaceae;g__Limosilactobacillus
f__Enterococcaceae;g__Vagococcus	5.52e-05	1.87e-11	1.94e-06	0.00270439	2.43e-10	6.97e-06	0.00276	3.97e-05	0.011293	k__Bacteria;p__Firmicutes;c__Bacilli;o__Lactobacillales;f__Enterococcaceae;g__Vagococcus
f__Bacillaceae;g__Bacillus	0.0016325	4.39e-08	9.37e-05	0.000963107	1.42e-10	5.34e-06	0.0026	0.00467343	0.0135815	k__Bacteria;p__Firmicutes;c__Bacilli;o__Bacillales;f__Bacillaceae;g__Bacillus
f__Chlamydiaceae;g__Chlamydia	0.002313	5.5e-07	0.000331636	0.000277625	5.47e-11	3.31e-06	0.00259	0.00517652	0.0136915	k__Bacteria;p__Chlamydiae;c__Chlamydiia;o__Chlamydiales;f__Chlamydiaceae;g__Chlamydia
f__Actinomycetaceae;g__Ancrocorticia	0.00041411	1.78e-09	1.89e-05	0.00216295	4.2e-10	9.17e-06	0.00258	0.000286	0.0131854	k__Bacteria;p__Actinobacteria;c__Actinomycetia;o__Actinomycetales;f__Actinomycetaceae;g__Ancrocorticia
f__Aerococcaceae;g__Aerococcus	0.000270534	6.5e-10	1.14e-05	0.00228278	4.74e-10	9.74e-06	0.00255	0.000151	0.0128741	k__Bacteria;p__Firmicutes;c__Bacilli;o__Lactobacillales;f__Aerococcaceae;g__Aerococcus
f__Streptococcaceae;g__Lactococcus	0.000143092	1.55e-10	5.57e-06	0.00228371	3.66e-10	8.56e-06	0.00243	8.74e-05	0.0124223	k__Bacteria;p__Firmicutes;c__Bacilli;o__Lactobacillales;f__Streptococcaceae;g__Lactococcus
f__Streptomycetaceae;g__Streptomyces	0.000904729	7.17e-09	3.79e-05	0.00149824	3.46e-10	8.32e-06	0.0024	0.00229568	0.0135049	k__Bacteria;p__Actinobacteria;c__Actinomycetia;o__Streptomycetales;f__Streptomycetaceae;g__Streptomyces
f__Planococcaceae;g__Kurthia	0.000450557	4.71e-09	3.07e-05	0.0017986	3.36e-10	8.2e-06	0.00225	0.000731	0.0134059	k__Bacteria;p__Firmicutes;c__Bacilli;o__Bacillales;f__Planococcaceae;g__Kurthia
f__unclassified_Caudoviricetes_family;g__Sextaecvirus	0.00116153	1.84e-08	6.06e-05	0.000584772	1.53e-10	5.53e-06	0.00175	0.00375375	0.0135389	k__Viruses;p__Uroviricota;c__Caudoviricetes;o__unclassified_Caudoviricetes_order;f__unclassified_Caudoviricetes_family;g__Sextaecvirus
f__Sphingobacteriaceae;g__Sphingobacterium	1.46e-05	1.37e-11	1.66e-06	0.00149889	4.52e-10	9.51e-06	0.00151	0.000111	0.0126482	k__Bacteria;p__Bacteroidota;c__Sphingobacteriia;o__Sphingobacteriales;f__Sphingobacteriaceae;g__Sphingobacterium
f__Lactobacillaceae;g__Ligilactobacillus	0.00129339	6.54e-08	0.000114411	0.000199387	1.54e-10	5.54e-06	0.00149	0.00372198	0.0135388	k__Bacteria;p__Firmicutes;c__Bacilli;o__Lactobacillales;f__Lactobacillaceae;g__Ligilactobacillus
f__Campylobacteraceae;g__Campylobacter	0.00110873	5.13e-08	0.000101266	0.000375764	2.85e-10	7.55e-06	0.00148	0.00464166	0.0135593	k__Bacteria;p__Proteobacteria;c__Epsilonproteobacteria;o__Campylobacterales;f__Campylobacteraceae;g__Campylobacter
f__Microbacteriaceae;g__Microbacterium	0.000357439	4.48e-10	9.46e-06	0.00111933	6.34e-10	1.13e-05	0.00148	0.00058	0.0133685	k__Bacteria;p__Actinobacteria;c__Actinomycetia;o__Micrococcales;f__Microbacteriaceae;g__Microbacterium
f__Borreliaceae;g__Borreliella	0.00126686	1.24e-07	0.000157731	6.87e-05	3.17e-12	7.96e-07	0.00134	0.00444307	0.0135593	k__Bacteria;p__Spirochaetes;c__Spirochaetia;o__Spirochaetales;f__Borreliaceae;g__Borreliella
f__Moraxellaceae;g__Moraxella	0.00114695	9.86e-08	0.000140433	0.000174282	2.2e-11	2.1e-06	0.00132	0.00476081	0.0135815	k__Bacteria;p__Proteobacteria;c__Gammaproteobacteria;o__Moraxellales;f__Moraxellaceae;g__Moraxella
f__Pseudoalteromonadaceae;g__Pseudoalteromonas	0.00114844	1.2e-07	0.000155168	8.29e-05	2.06e-11	2.03e-06	0.00123	0.00478464	0.0135815	k__Bacteria;p__Proteobacteria;c__Gammaproteobacteria;o__Alteromonadales;f__Pseudoalteromonadaceae;g__Pseudoalteromonas
f__Gigasporaceae;g__Gigaspora	0.00116672	1.02e-07	0.000142898	5.84e-05	2.01e-11	2e-06	0.00123	0.00439541	0.0135593	k__Eukaryota;p__Mucoromycota;c__Glomeromycetes;o__Diversisporales;f__Gigasporaceae;g__Gigaspora
f__Prevotellaceae;g__Prevotella	0.000758457	1.34e-08	5.18e-05	0.000465575	7.96e-11	3.99e-06	0.00122	0.00545013	0.013811	k__Bacteria;p__Bacteroidota;c__Bacteroidia;o__Bacteroidales;f__Prevotellaceae;g__Prevotella
f__Nocardiaceae;g__Rhodococcus	0.000405004	2.1e-09	2.05e-05	0.00073188	5.05e-10	1.01e-05	0.00114	0.00250221	0.0135087	k__Bacteria;p__Actinobacteria;c__Actinomycetia;o__Corynebacteriales;f__Nocardiaceae;g__Rhodococcus
f__Bacillaceae;g__Alteribacter	0.000681831	1.48e-08	5.44e-05	0.000415661	2.77e-11	2.35e-06	0.0011	0.00608297	0.0141576	k__Bacteria;p__Firmicutes;c__Bacilli;o__Bacillales;f__Bacillaceae;g__Alteribacter
f__Pasteurellaceae;g__Haemophilus	0.00092494	5.7e-08	0.00010678	0.000139947	9.16e-12	1.35e-06	0.00106	0.00453839	0.0135593	k__Bacteria;p__Proteobacteria;c__Gammaproteobacteria;o__Pasteurellales;f__Pasteurellaceae;g__Haemophilus
f__Micrococcaceae;g__Pseudoglutamicibacter	1.19e-05	1.45e-12	5.38e-07	0.00101448	2.93e-10	7.66e-06	0.00103	0.000159	0.0129063	k__Bacteria;p__Actinobacteria;c__Actinomycetia;o__Micrococcales;f__Micrococcaceae;g__Pseudoglutamicibacter
f__Staphylococcaceae;g__Macrococcus	0.000366843	4.77e-09	3.09e-05	0.000554337	4.47e-11	2.99e-06	0.000921	0.00521624	0.0137112	k__Bacteria;p__Firmicutes;c__Bacilli;o__Bacillales;f__Staphylococcaceae;g__Macrococcus
f__Bacillaceae;g__Pseudogracilibacillus	1.61e-06	9.01e-13	4.25e-07	0.000868803	4.46e-10	9.44e-06	0.00087	0.00023	0.0130999	k__Bacteria;p__Firmicutes;c__Bacilli;o__Bacillales;f__Bacillaceae;g__Pseudogracilibacillus
f__Retroviridae;g__Gammaretrovirus	0.00077895	8.17e-08	0.000127855	6.97e-05	1.06e-11	1.46e-06	0.000849	0.00552162	0.013811	k__Viruses;p__Artverviricota;c__Revtraviricetes;o__Ortervirales;f__Retroviridae;g__Gammaretrovirus
f__Cellulomonadaceae;g__Pseudactinotalea	1.95e-06	6.21e-13	3.53e-07	0.000827976	1.19e-10	4.88e-06	0.00083	9.53e-05	0.0125092	k__Bacteria;p__Actinobacteria;c__Actinomycetia;o__Micrococcales;f__Cellulomonadaceae;g__Pseudactinotalea
f__Micrococcaceae;g__Arthrobacter	0.000189804	3.59e-10	8.47e-06	0.000602717	5.24e-11	3.24e-06	0.000793	0.000651	0.0133884	k__Bacteria;p__Actinobacteria;c__Actinomycetia;o__Micrococcales;f__Micrococcaceae;g__Arthrobacter
f__Listeriaceae;g__Listeria	0.000499792	2.58e-09	2.27e-05	0.000251701	8.71e-11	4.17e-06	0.000751	0.00334069	0.0135373	k__Bacteria;p__Firmicutes;c__Bacilli;o__Bacillales;f__Listeriaceae;g__Listeria
f__Devosiaceae;g__Pelagibacterium	0.000664011	3.4e-08	8.24e-05	5.53e-05	2.13e-12	6.52e-07	0.000719	0.00451456	0.0135593	k__Bacteria;p__Proteobacteria;c__Alphaproteobacteria;o__Hyphomicrobiales;f__Devosiaceae;g__Pelagibacterium
f__Herelleviridae;g__Kayvirus	0.000505857	3.93e-08	8.87e-05	0.000175726	5.83e-11	3.41e-06	0.000682	0.00776081	0.0161266	k__Viruses;p__Uroviricota;c__Caudoviricetes;o__unclassified_Caudoviricetes_order;f__Herelleviridae;g__Kayvirus
f__Clostridiaceae;g__Clostridium	0.000120995	1.88e-10	6.13e-06	0.000544522	1.46e-10	5.41e-06	0.000666	0.000572	0.013366	k__Bacteria;p__Firmicutes;c__Clostridia;o__Eubacteriales;f__Clostridiaceae;g__Clostridium
f__Propionibacteriaceae;g__Microlunatus	2.62e-05	3.28e-11	2.56e-06	0.000583239	6.62e-10	1.15e-05	0.000609	0.000612	0.0133779	k__Bacteria;p__Actinobacteria;c__Actinomycetia;o__Propionibacteriales;f__Propionibacteriaceae;g__Microlunatus
f__Adenoviridae;g__Mastadenovirus	1.86e-05	1.02e-11	1.43e-06	0.000564046	1.75e-10	5.91e-06	0.000583	0.000246	0.0131281	k__Viruses;p__Preplasmiviricota;c__Tectiliviricetes;o__Rowavirales;f__Adenoviridae;g__Mastadenovirus
f__Nocardiaceae;g__Nocardia	0.000381368	9.57e-09	4.37e-05	0.000159486	1.7e-11	1.84e-06	0.000541	0.00591968	0.0140069	k__Bacteria;p__Actinobacteria;c__Actinomycetia;o__Corynebacteriales;f__Nocardiaceae;g__Nocardia
f__Microbacteriaceae;g__Curtobacterium	0.00017496	4.38e-11	2.96e-06	0.000343238	4.89e-11	3.13e-06	0.000518	0.00081	0.0134201	k__Bacteria;p__Actinobacteria;c__Actinomycetia;o__Micrococcales;f__Microbacteriaceae;g__Curtobacterium
f__Lactobacillaceae;g__Weissella	7.88e-05	4.7e-10	9.7e-06	0.000422777	3.49e-10	8.35e-06	0.000502	0.00128685	0.0134685	k__Bacteria;p__Firmicutes;c__Bacilli;o__Lactobacillales;f__Lactobacillaceae;g__Weissella
f__Carnobacteriaceae;g__Pisciglobus	4.32e-05	1.01e-10	4.5e-06	0.000419444	1.19e-10	4.89e-06	0.000463	0.000508	0.0133431	k__Bacteria;p__Firmicutes;c__Bacilli;o__Lactobacillales;f__Carnobacteriaceae;g__Pisciglobus
f__Alcaligenaceae;g__Pusillimonas	3.16e-08	5e-15	3.16e-08	0.000457536	1.35e-10	5.2e-06	0.000458	0.000262	0.0131531	k__Bacteria;p__Proteobacteria;c__Betaproteobacteria;o__Burkholderiales;f__Alcaligenaceae;g__Pusillimonas
f__Glycomycetaceae;g__Stackebrandtia	1.53e-05	7.78e-11	3.95e-06	0.000440646	3.09e-10	7.86e-06	0.000456	0.000596	0.0133733	k__Bacteria;p__Actinobacteria;c__Actinomycetia;o__Glycomycetales;f__Glycomycetaceae;g__Stackebrandtia
f__Malasseziaceae;g__Malassezia	0.000410433	8.24e-08	0.000128342	3.18e-05	1.89e-11	1.94e-06	0.000442	0.0136523	0.0264367	k__Eukaryota;p__Basidiomycota;c__Malasseziomycetes;o__Malasseziales;f__Malasseziaceae;g__Malassezia
f__Cellulomonadaceae;g__Cellulomonas	0.000315366	4.72e-09	3.07e-05	0.000121696	2.74e-12	7.4e-07	0.000437	0.00509797	0.0136732	k__Bacteria;p__Actinobacteria;c__Actinomycetia;o__Micrococcales;f__Cellulomonadaceae;g__Cellulomonas
f__Neisseriaceae;g__Neisseria	0.000310572	4.18e-09	2.89e-05	0.000118552	1.06e-11	1.46e-06	0.000429	0.00490115	0.0136399	k__Bacteria;p__Proteobacteria;c__Betaproteobacteria;o__Neisseriales;f__Neisseriaceae;g__Neisseria
f__Bacillaceae;g__Virgibacillus	2.99e-05	1.05e-11	1.45e-06	0.000382017	1.61e-10	5.68e-06	0.000412	0.000453	0.013318	k__Bacteria;p__Firmicutes;c__Bacilli;o__Bacillales;f__Bacillaceae;g__Virgibacillus
f__Herelleviridae;g__Sciuriunavirus	0.000252439	3.75e-09	2.74e-05	0.000151723	3.75e-11	2.74e-06	0.000404	0.00786408	0.0162817	k__Viruses;p__Uroviricota;c__Caudoviricetes;o__unclassified_Caudoviricetes_order;f__Herelleviridae;g__Sciuriunavirus
f__Pseudomonadaceae;g__Thiopseudomonas	1.35e-07	9.16e-14	1.35e-07	0.000402523	1.73e-11	1.86e-06	0.000403	7.15e-05	0.0121965	k__Bacteria;p__Proteobacteria;c__Gammaproteobacteria;o__Pseudomonadales;f__Pseudomonadaceae;g__Thiopseudomonas
f__Micrococcaceae;g__Nesterenkonia	4.52e-05	5.87e-11	3.43e-06	0.000351076	4.8e-11	3.1e-06	0.000396	0.000429	0.0133052	k__Bacteria;p__Actinobacteria;c__Actinomycetia;o__Micrococcales;f__Micrococcaceae;g__Nesterenkonia
f__Micrococcaceae;g__Micrococcus	6.87e-05	1.22e-11	1.56e-06	0.000300696	3.11e-11	2.5e-06	0.000369	0.000318	0.0132211	k__Bacteria;p__Actinobacteria;c__Actinomycetia;o__Micrococcales;f__Micrococcaceae;g__Micrococcus
f__Intrasporangiaceae;g__Janibacter	0.000225313	3.52e-09	2.65e-05	0.000139572	6.92e-11	3.72e-06	0.000365	0.0105711	0.0209214	k__Bacteria;p__Actinobacteria;c__Actinomycetia;o__Micrococcales;f__Intrasporangiaceae;g__Janibacter
f__Enterococcaceae;g__Tetragenococcus	6.63e-05	2.51e-10	7.08e-06	0.000286822	7.41e-11	3.85e-06	0.000353	0.00121536	0.0134636	k__Bacteria;p__Firmicutes;c__Bacilli;o__Lactobacillales;f__Enterococcaceae;g__Tetragenococcus
f__Micrococcaceae;g__Glutamicibacter	4.78e-05	8.14e-12	1.28e-06	0.000303446	3.08e-10	7.85e-06	0.000351	0.00100883	0.0134458	k__Bacteria;p__Actinobacteria;c__Actinomycetia;o__Micrococcales;f__Micrococcaceae;g__Glutamicibacter
f__Microbacteriaceae;g__Leucobacter	2.14e-05	1.03e-11	1.43e-06	0.000329644	6.37e-11	3.57e-06	0.000351	0.00031	0.0132128	k__Bacteria;p__Actinobacteria;c__Actinomycetia;o__Micrococcales;f__Microbacteriaceae;g__Leucobacter
f__Alcaligenaceae;g__Bordetella	8.61e-05	4.98e-11	3.16e-06	0.000256286	2.12e-10	6.52e-06	0.000342	0.00146955	0.0134788	k__Bacteria;p__Proteobacteria;c__Betaproteobacteria;o__Burkholderiales;f__Alcaligenaceae;g__Bordetella
f__Fusobacteriaceae;g__Fusobacterium	0.000223241	7.77e-10	1.25e-05	0.000107582	1.92e-11	1.96e-06	0.000331	0.00383936	0.0135593	k__Bacteria;p__Fusobacteria;c__Fusobacteriia;o__Fusobacteriales;f__Fusobacteriaceae;g__Fusobacterium
f__Retroviridae;g__Betaretrovirus	0.000312483	9.52e-09	4.36e-05	1.83e-05	4.88e-12	9.88e-07	0.000331	0.00486319	0.013601	k__Viruses;p__Artverviricota;c__Revtraviricetes;o__Ortervirales;f__Retroviridae;g__Betaretrovirus
f__Micrococcaceae;g__Auritidibacter	2.62e-05	6.09e-11	3.49e-06	0.000303804	4.69e-11	3.06e-06	0.00033	0.000461	0.0133219	k__Bacteria;p__Actinobacteria;c__Actinomycetia;o__Micrococcales;f__Micrococcaceae;g__Auritidibacter
f__Alcaligenaceae;g__Oligella	6.62e-08	2.19e-14	6.62e-08	0.000328412	4.21e-11	2.9e-06	0.000328	0.000183	0.012987	k__Bacteria;p__Proteobacteria;c__Betaproteobacteria;o__Burkholderiales;f__Alcaligenaceae;g__Oligella
f__Marinobacteraceae;g__Marinobacter	2.64e-05	2.81e-11	2.37e-06	0.000293105	2.15e-11	2.07e-06	0.000319	0.000278	0.0131752	k__Bacteria;p__Proteobacteria;c__Gammaproteobacteria;o__Pseudomonadales;f__Marinobacteraceae;g__Marinobacter
f__Rhizopodaceae;g__Rhizopus	9.37e-05	2.49e-11	2.23e-06	0.000225311	3.88e-11	2.78e-06	0.000319	0.00085	0.0134262	k__Eukaryota;p__Mucoromycota;c__Mucoromycetes;o__Mucorales;f__Rhizopodaceae;g__Rhizopus
f__Methanobacteriaceae;g__Methanobrevibacter	0.000195403	7.95e-10	1.26e-05	0.000120592	4.45e-12	9.43e-07	0.000316	0.00527096	0.0137278	k__Archaea;p__Euryarchaeota;c__Methanobacteria;o__Methanobacteriales;f__Methanobacteriaceae;g__Methanobrevibacter
f__unclassified_Corynebacteriales_family;g__Tomitella	1.83e-05	4.36e-11	2.95e-06	0.000284824	2.24e-10	6.7e-06	0.000303	0.000866	0.0134284	k__Bacteria;p__Actinobacteria;c__Actinomycetia;o__Corynebacteriales;f__unclassified_Corynebacteriales_family;g__Tomitella
f__Actinomycetaceae;g__Actinomyces	0.000162599	1.13e-10	4.75e-06	0.000138916	2.79e-11	2.36e-06	0.000302	0.00647396	0.0145323	k__Bacteria;p__Actinobacteria;c__Actinomycetia;o__Actinomycetales;f__Actinomycetaceae;g__Actinomyces
f__Mycobacteriaceae;g__Mycolicibacterium	7.89e-05	4.25e-11	2.92e-06	0.000221338	2.09e-11	2.05e-06	0.0003	0.000794	0.0134175	k__Bacteria;p__Actinobacteria;c__Actinomycetia;o__Corynebacteriales;f__Mycobacteriaceae;g__Mycolicibacterium
f__Trueperaceae;g__Truepera	2.93e-05	1.47e-09	1.71e-05	0.000250148	9.75e-11	4.42e-06	0.000279	0.00288791	0.0135351	k__Bacteria;p__Deinococcus_Thermus;c__Deinococci;o__Trueperales;f__Trueperaceae;g__Truepera
f__Flavobacteriaceae;g__Aequorivita	1.91e-06	2.02e-12	6.35e-07	0.000261448	2.4e-11	2.19e-06	0.000263	0.000175	0.0129624	k__Bacteria;p__Bacteroidota;c__Flavobacteriia;o__Flavobacteriales;f__Flavobacteriaceae;g__Aequorivita
f__Planococcaceae;g__Metalysinibacillus	0.000223364	1.17e-08	4.85e-05	3.77e-05	8.85e-12	1.33e-06	0.000261	0.00748102	0.0157149	k__Bacteria;p__Firmicutes;c__Bacilli;o__Bacillales;f__Planococcaceae;g__Metalysinibacillus
f__Bacillaceae;g__Oceanobacillus	2.7e-05	6.63e-11	3.64e-06	0.000211033	1.38e-10	5.26e-06	0.000238	0.00115181	0.0134588	k__Bacteria;p__Firmicutes;c__Bacilli;o__Bacillales;f__Bacillaceae;g__Oceanobacillus
f__unclassified_Caudoviricetes_family;g__Coopervirus	0.000205907	6.66e-09	3.65e-05	1.97e-05	2.94e-12	7.67e-07	0.000226	0.00587467	0.0139962	k__Viruses;p__Uroviricota;c__Caudoviricetes;o__unclassified_Caudoviricetes_order;f__unclassified_Caudoviricetes_family;g__Coopervirus
f__Morganellaceae;g__Morganella	8.58e-07	5.89e-13	3.43e-07	0.000221592	4.44e-11	2.98e-06	0.000222	0.000342	0.0132436	k__Bacteria;p__Proteobacteria;c__Gammaproteobacteria;o__Enterobacterales;f__Morganellaceae;g__Morganella
f__Paenibacillaceae;g__Paenibacillus	7.66e-05	7.82e-11	3.95e-06	0.000136581	3.83e-11	2.77e-06	0.000213	0.00291968	0.0135353	k__Bacteria;p__Firmicutes;c__Bacilli;o__Bacillales;f__Paenibacillaceae;g__Paenibacillus
f__Enterobacteriaceae;g__Shigella	1.02e-05	1.7e-12	5.84e-07	0.000199375	1.97e-11	1.99e-06	0.00021	0.000238	0.0131145	k__Bacteria;p__Proteobacteria;c__Gammaproteobacteria;o__Enterobacterales;f__Enterobacteriaceae;g__Shigella
f__Bacteroidaceae;g__Bacteroides	0.000162416	2e-09	2e-05	4.71e-05	8.84e-12	1.33e-06	0.00021	0.00535746	0.0137838	k__Bacteria;p__Bacteroidota;c__Bacteroidia;o__Bacteroidales;f__Bacteroidaceae;g__Bacteroides
f__Ruaniaceae;g__Ruania	1.06e-05	6.12e-12	1.11e-06	0.000191934	2.98e-11	2.44e-06	0.000203	0.000405	0.013291	k__Bacteria;p__Actinobacteria;c__Actinomycetia;o__Micrococcales;f__Ruaniaceae;g__Ruania
f__Alcaligenaceae;g__Advenella	0	0	0	0.000193993	8.26e-12	1.29e-06	0.000194	0.000127	0.0127545	k__Bacteria;p__Proteobacteria;c__Betaproteobacteria;o__Burkholderiales;f__Alcaligenaceae;g__Advenella
f__Carnobacteriaceae;g__Alkalibacterium	3.63e-06	1.09e-12	4.68e-07	0.00018887	5.37e-11	3.28e-06	0.000192	0.000516	0.0133463	k__Bacteria;p__Firmicutes;c__Bacilli;o__Lactobacillales;f__Carnobacteriaceae;g__Alkalibacterium
f__Zierdtviridae;g__Ceetrepovirus	0.000164841	1.62e-08	5.69e-05	2.43e-05	2.09e-12	6.47e-07	0.000189	0.0294713	0.0554946	k__Viruses;p__Uroviricota;c__Caudoviricetes;o__unclassified_Caudoviricetes_order;f__Zierdtviridae;g__Ceetrepovirus
f__Peptoniphilaceae;g__Peptoniphilus	4.99e-05	7.1e-10	1.19e-05	0.0001377	1.95e-11	1.97e-06	0.000188	0.00460194	0.0135593	k__Bacteria;p__Firmicutes;c__Tissierellia;o__Tissierellales;f__Peptoniphilaceae;g__Peptoniphilus
f__Arcobacteraceae;g__Aliarcobacter	0.000167248	2.6e-09	2.28e-05	1.85e-05	4.07e-12	9.03e-07	0.000186	0.00498411	0.013648	k__Bacteria;p__Proteobacteria;c__Epsilonproteobacteria;o__Campylobacterales;f__Arcobacteraceae;g__Aliarcobacter
f__Oceanospirillaceae;g__Marinospirillum	0	0	0	0.000180772	9.83e-12	1.4e-06	0.000181	0.000167	0.0129356	k__Bacteria;p__Proteobacteria;c__Gammaproteobacteria;o__Oceanospirillales;f__Oceanospirillaceae;g__Marinospirillum
f__Nocardioidaceae;g__Nocardioides	6.06e-05	7.95e-11	3.99e-06	0.000118992	3.05e-11	2.47e-06	0.00018	0.00290379	0.0135352	k__Bacteria;p__Actinobacteria;c__Actinomycetia;o__Propionibacteriales;f__Nocardioidaceae;g__Nocardioides
f__Microbacteriaceae;g__Clavibacter	3.98e-05	1.33e-11	1.63e-06	0.00013565	3.77e-12	8.68e-07	0.000175	0.000564	0.0133634	k__Bacteria;p__Actinobacteria;c__Actinomycetia;o__Micrococcales;f__Microbacteriaceae;g__Clavibacter
f__Micromonosporaceae;g__Micromonospora	3.82e-05	3.88e-11	2.79e-06	0.000133448	5.54e-11	3.33e-06	0.000172	0.00152515	0.0134814	k__Bacteria;p__Actinobacteria;c__Actinomycetia;o__Micromonosporales;f__Micromonosporaceae;g__Micromonospora
f__Nocardioidaceae;g__Aeromicrobium	0.000121987	1.45e-09	1.7e-05	4.37e-05	1.11e-12	4.7e-07	0.000166	0.00634334	0.0143906	k__Bacteria;p__Actinobacteria;c__Actinomycetia;o__Propionibacteriales;f__Nocardioidaceae;g__Aeromicrobium
f__Flavobacteriaceae;g__Flavobacterium	3.67e-06	7.15e-12	1.2e-06	0.000159725	2.85e-11	2.39e-06	0.000163	0.000477	0.0133295	k__Bacteria;p__Bacteroidota;c__Flavobacteriia;o__Flavobacteriales;f__Flavobacteriaceae;g__Flavobacterium
f__Micrococcaceae;g__Citricoccus	3.88e-06	2.83e-12	7.53e-07	0.00015574	1.43e-11	1.69e-06	0.00016	0.000294	0.013195	k__Bacteria;p__Actinobacteria;c__Actinomycetia;o__Micrococcales;f__Micrococcaceae;g__Citricoccus
f__Sphingomonadaceae;g__Novosphingobium	2.82e-06	9.78e-13	4.42e-07	0.000153335	4.47e-11	2.99e-06	0.000156	0.000588	0.0133709	k__Bacteria;p__Proteobacteria;c__Alphaproteobacteria;o__Sphingomonadales;f__Sphingomonadaceae;g__Novosphingobium
f__Flavobacteriaceae;g__Mesonia	2.59e-06	3.61e-13	2.69e-07	0.000153529	1.16e-11	1.52e-06	0.000156	0.000199	0.0130304	k__Bacteria;p__Bacteroidota;c__Flavobacteriia;o__Flavobacteriales;f__Flavobacteriaceae;g__Mesonia
f__Pseudomonadaceae;g__Denitrificimonas	0	0	0	0.000155455	4.34e-11	2.95e-06	0.000155	0.000548	0.013358	k__Bacteria;p__Proteobacteria;c__Gammaproteobacteria;o__Pseudomonadales;f__Pseudomonadaceae;g__Denitrificimonas
f__Helicobacteraceae;g__Helicobacter	0.000143972	1.53e-09	1.75e-05	1.12e-05	1.81e-12	6.01e-07	0.000155	0.00445102	0.0135593	k__Bacteria;p__Proteobacteria;c__Epsilonproteobacteria;o__Campylobacterales;f__Helicobacteraceae;g__Helicobacter
f__Actinomycetaceae;g__Flaviflexus	3.66e-06	1.84e-12	6.07e-07	0.00015058	7.71e-11	3.93e-06	0.000154	0.000842	0.013425	k__Bacteria;p__Actinobacteria;c__Actinomycetia;o__Actinomycetales;f__Actinomycetaceae;g__Flaviflexus
f__Halomonadaceae;g__Halomonas	9.04e-07	6.45e-13	3.59e-07	0.000152018	1.22e-11	1.56e-06	0.000153	0.000222	0.0130843	k__Bacteria;p__Proteobacteria;c__Gammaproteobacteria;o__Oceanospirillales;f__Halomonadaceae;g__Halomonas
f__Aerococcaceae;g__Globicatella	2.72e-05	7.19e-11	3.79e-06	0.000121337	5.49e-11	3.31e-06	0.000149	0.00185878	0.013494	k__Bacteria;p__Firmicutes;c__Bacilli;o__Lactobacillales;f__Aerococcaceae;g__Globicatella
f__Retroviridae;g__Alpharetrovirus	0.000140003	2.58e-09	2.27e-05	6.48e-06	3.4e-13	2.61e-07	0.000146	0.00528685	0.0137278	k__Viruses;p__Artverviricota;c__Revtraviricetes;o__Ortervirales;f__Retroviridae;g__Alpharetrovirus
f__Pseudomonadaceae;g__Halopseudomonas	0	0	0	0.000145448	4.61e-12	9.6e-07	0.000145	0.000119	0.0127047	k__Bacteria;p__Proteobacteria;c__Gammaproteobacteria;o__Pseudomonadales;f__Pseudomonadaceae;g__Halopseudomonas
f__Pseudonocardiaceae;g__Amycolatopsis	4.52e-05	1.2e-11	1.55e-06	9.38e-05	1.31e-11	1.62e-06	0.000139	0.00154898	0.0134825	k__Bacteria;p__Actinobacteria;c__Actinomycetia;o__Pseudonocardiales;f__Pseudonocardiaceae;g__Amycolatopsis
f__Alcaligenaceae;g__Achromobacter	2.8e-05	3.11e-11	2.49e-06	0.000108054	4.04e-11	2.84e-06	0.000136	0.00164431	0.0134865	k__Bacteria;p__Proteobacteria;c__Betaproteobacteria;o__Burkholderiales;f__Alcaligenaceae;g__Achromobacter
f__Retroviridae;g__Intracisternal_A_particles	0.000126729	2.24e-09	2.12e-05	6.68e-06	6.46e-13	3.59e-07	0.000133	0.00538923	0.0137838	k__Viruses;p__Artverviricota;c__Revtraviricetes;o__Ortervirales;f__Retroviridae;g__Intracisternal_A_particles
f__Nitrobacteraceae;g__Bradyrhizobium	5.34e-06	4.82e-12	9.82e-07	0.000125698	2.24e-10	6.69e-06	0.000131	0.00196999	0.0134972	k__Bacteria;p__Proteobacteria;c__Alphaproteobacteria;o__Hyphomicrobiales;f__Nitrobacteraceae;g__Bradyrhizobium
f__Aeromonadaceae;g__Oceanisphaera	0	0	0	0.000129479	3.31e-12	8.13e-07	0.000129	0.000103	0.0125837	k__Bacteria;p__Proteobacteria;c__Gammaproteobacteria;o__Aeromonadales;f__Aeromonadaceae;g__Oceanisphaera
f__Pseudonocardiaceae;g__Pseudonocardia	2.15e-05	2.76e-12	7.43e-07	0.000107273	2.92e-11	2.42e-06	0.000129	0.000929	0.0134368	k__Bacteria;p__Actinobacteria;c__Actinomycetia;o__Pseudonocardiales;f__Pseudonocardiaceae;g__Pseudonocardia
f__Bogoriellaceae;g__Georgenia	1.91e-05	1.91e-12	6.19e-07	0.000103566	2.06e-12	6.42e-07	0.000123	0.000214	0.0130676	k__Bacteria;p__Actinobacteria;c__Actinomycetia;o__Micrococcales;f__Bogoriellaceae;g__Georgenia
f__unclassified_Caudoviricetes_family;g__Astrithrvirus	0.000105213	3.43e-10	8.28e-06	1.73e-05	7.69e-13	3.92e-07	0.000122	0.00338835	0.0135375	k__Viruses;p__Uroviricota;c__Caudoviricetes;o__unclassified_Caudoviricetes_order;f__unclassified_Caudoviricetes_family;g__Astrithrvirus
f__Peptostreptococcaceae;g__Peptostreptococcus	0.000115226	5.4e-09	3.28e-05	6.93e-06	2.91e-12	7.63e-07	0.000122	0.00985613	0.0196432	k__Bacteria;p__Firmicutes;c__Clostridia;o__Eubacteriales;f__Peptostreptococcaceae;g__Peptostreptococcus
f__Nocardiopsaceae;g__Nocardiopsis	3.3e-05	3.39e-11	2.6e-06	8.76e-05	4.88e-12	9.87e-07	0.000121	0.00175552	0.0134906	k__Bacteria;p__Actinobacteria;c__Actinomycetia;o__Streptosporangiales;f__Nocardiopsaceae;g__Nocardiopsis
f__Rhizobiaceae;g__Rhizobium	2.96e-05	4.06e-11	2.85e-06	8.64e-05	2.88e-11	2.4e-06	0.000116	0.00230362	0.0135051	k__Bacteria;p__Proteobacteria;c__Alphaproteobacteria;o__Hyphomicrobiales;f__Rhizobiaceae;g__Rhizobium
f__Flavobacteriaceae;g__Gelidibacter	4.45e-07	5.99e-14	1.09e-07	0.000114623	1.2e-11	1.55e-06	0.000115	0.00035	0.0132505	k__Bacteria;p__Bacteroidota;c__Flavobacteriia;o__Flavobacteriales;f__Flavobacteriaceae;g__Gelidibacter
f__Weeksellaceae;g__Chryseobacterium	2.89e-06	1.43e-12	5.36e-07	0.000110979	6.48e-12	1.14e-06	0.000114	0.00027	0.0131644	k__Bacteria;p__Bacteroidota;c__Flavobacteriia;o__Flavobacteriales;f__Weeksellaceae;g__Chryseobacterium
f__Prolixibacteraceae;g__Puteibacter	0.000105118	3.96e-09	2.81e-05	8.7e-06	2.46e-12	7.01e-07	0.000114	0.00897793	0.0181689	k__Bacteria;p__Bacteroidota;c__Bacteroidia;o__Marinilabiliales;f__Prolixibacteraceae;g__Puteibacter
f__Carnobacteriaceae;g__Jeotgalibaca	8.49e-06	1.03e-11	1.44e-06	0.000100424	2.48e-11	2.23e-06	0.000109	0.000898	0.0134328	k__Bacteria;p__Firmicutes;c__Bacilli;o__Lactobacillales;f__Carnobacteriaceae;g__Jeotgalibaca
f__Herelleviridae;g__Sepunavirus	7.37e-05	1.13e-10	4.75e-06	3.34e-05	2.74e-12	7.4e-07	0.000107	0.00416505	0.0135593	k__Viruses;p__Uroviricota;c__Caudoviricetes;o__unclassified_Caudoviricetes_order;f__Herelleviridae;g__Sepunavirus
f__Alcaligenaceae;g__Alcaligenes	0	0	0	0.000106208	1.08e-11	1.47e-06	0.000106	0.000365	0.0132633	k__Bacteria;p__Proteobacteria;c__Betaproteobacteria;o__Burkholderiales;f__Alcaligenaceae;g__Alcaligenes
f__Pseudonocardiaceae;g__Actinokineospora	2.52e-05	2.97e-12	7.71e-07	7.57e-05	4.47e-12	9.46e-07	0.000101	0.000755	0.0134105	k__Bacteria;p__Actinobacteria;c__Actinomycetia;o__Pseudonocardiales;f__Pseudonocardiaceae;g__Actinokineospora
f__Microbacteriaceae;g__Gulosibacter	6.49e-06	1.72e-12	5.87e-07	9.4e-05	4.15e-12	9.11e-07	0.0001	0.000302	0.0132042	k__Bacteria;p__Actinobacteria;c__Actinomycetia;o__Micrococcales;f__Microbacteriaceae;g__Gulosibacter
f__Coriobacteriaceae;g__Collinsella	3.64e-05	5.29e-11	3.25e-06	5.98e-05	1.13e-11	1.5e-06	9.62e-05	0.00497617	0.013648	k__Bacteria;p__Actinobacteria;c__Coriobacteriia;o__Coriobacteriales;f__Coriobacteriaceae;g__Collinsella			Macondimonas
f__Microbacteriaceae;g__Agromyces	2.78e-05	9.01e-12	1.34e-06	6.4e-05	5.05e-12	1.01e-06	9.17e-05	0.00156487	0.0134832	k__Bacteria;p__Actinobacteria;c__Actinomycetia;o__Micrococcales;f__Microbacteriaceae;g__Agromyces			Promineofilum
f__Weeksellaceae;g__Elizabethkingia	5.44e-07	6.63e-13	3.64e-07	8.98e-05	7.82e-12	1.25e-06	9.04e-05	0.000389	0.0132806	k__Bacteria;p__Bacteroidota;c__Flavobacteriia;o__Flavobacteriales;f__Weeksellaceae;g__Elizabethkingia			Nitrosacidococcus
f__Propionibacteriaceae;g__Tessaracoccus	1.73e-05	1.59e-11	1.78e-06	6.97e-05	7.44e-12	1.22e-06	8.7e-05	0.00141395	0.0134759	k__Bacteria;p__Actinobacteria;c__Actinomycetia;o__Propionibacteriales;f__Propionibacteriaceae;g__Tessaracoccus			Sulfopaludibacter
f__Carnobacteriaceae;g__Carnobacterium	1.74e-05	3.77e-11	2.74e-06	6.81e-05	9.92e-12	1.41e-06	8.56e-05	0.0021368	0.0135014	k__Bacteria;p__Firmicutes;c__Bacilli;o__Lactobacillales;f__Carnobacteriaceae;g__Carnobacterium			Microthrix
f__Micrococcaceae;g__Galactobacter	4.44e-07	1.13e-13	1.5e-07	8.06e-05	6.83e-12	1.17e-06	8.11e-05	0.000397	0.0132859	k__Bacteria;p__Actinobacteria;c__Actinomycetia;o__Micrococcales;f__Micrococcaceae;g__Galactobacter			Viridilinea
f__Enterobacteriaceae;g__Cronobacter	5.32e-05	2.03e-10	6.37e-06	2.78e-05	6.17e-12	1.11e-06	8.1e-05	0.0072639	0.0154301	k__Bacteria;p__Proteobacteria;c__Gammaproteobacteria;o__Enterobacterales;f__Enterobacteriaceae;g__Cronobacter
f__Thermomonosporaceae;g__Actinomadura	3.45e-05	3.87e-11	2.78e-06	4.51e-05	1.12e-11	1.5e-06	7.96e-05	0.00942718	0.0189432	k__Bacteria;p__Actinobacteria;c__Actinomycetia;o__Streptosporangiales;f__Thermomonosporaceae;g__Actinomadura
f__Peptoniphilaceae;g__Helcococcus	1.33e-05	1.95e-11	1.97e-06	6.63e-05	3.73e-12	8.64e-07	7.96e-05	0.00139806	0.0134751	k__Bacteria;p__Firmicutes;c__Tissierellia;o__Tissierellales;f__Peptoniphilaceae;g__Helcococcus
f__Erysipelotrichaceae;g__Erysipelothrix	5.69e-07	3.55e-14	8.43e-08	7.83e-05	1.44e-11	1.7e-06	7.89e-05	0.000643	0.0133864	k__Bacteria;p__Firmicutes;c__Erysipelotrichia;o__Erysipelotrichales;f__Erysipelotrichaceae;g__Erysipelothrix
f__Drexlerviridae;g__Hanrivervirus	7.45e-05	2.16e-10	6.57e-06	0	0	0	7.45e-05	0.00318976	0.0135367	k__Viruses;p__Uroviricota;c__Caudoviricetes;o__unclassified_Caudoviricetes_order;f__Drexlerviridae;g__Hanrivervirus
f__Alcaligenaceae;g__Brackiella	0	0	0	7.31e-05	3.21e-11	2.53e-06	7.31e-05	0.00114387	0.0134582	k__Bacteria;p__Proteobacteria;c__Betaproteobacteria;o__Burkholderiales;f__Alcaligenaceae;g__Brackiella
f__Actinomycetaceae;g__Bowdeniella	5.82e-06	2.97e-12	7.7e-07	6.6e-05	1.22e-10	4.95e-06	7.18e-05	0.00300706	0.0135357	k__Bacteria;p__Actinobacteria;c__Actinomycetia;o__Actinomycetales;f__Actinomycetaceae;g__Bowdeniella
f__Sphingobacteriaceae;g__Pedobacter	2.11e-06	1.03e-11	1.44e-06	6.97e-05	1.32e-12	5.14e-07	7.18e-05	0.000699	0.0133994	k__Bacteria;p__Bacteroidota;c__Sphingobacteriia;o__Sphingobacteriales;f__Sphingobacteriaceae;g__Pedobacter
f__Microbacteriaceae;g__Pseudoclavibacter	2.38e-05	2.03e-11	2.01e-06	4.76e-05	1.16e-11	1.52e-06	7.14e-05	0.00376169	0.0135389	k__Bacteria;p__Actinobacteria;c__Actinomycetia;o__Micrococcales;f__Microbacteriaceae;g__Pseudoclavibacter
f__Intrasporangiaceae;g__Tetrasphaera	3.03e-05	5.36e-12	1.04e-06	4.07e-05	2.22e-12	6.67e-07	7.1e-05	0.00412533	0.0135593	k__Bacteria;p__Actinobacteria;c__Actinomycetia;o__Micrococcales;f__Intrasporangiaceae;g__Tetrasphaera
f__Weeksellaceae;g__Empedobacter	6.87e-06	2.18e-12	6.6e-07	6.08e-05	2.81e-12	7.5e-07	6.77e-05	0.000524	0.0133494	k__Bacteria;p__Bacteroidota;c__Flavobacteriia;o__Flavobacteriales;f__Weeksellaceae;g__Empedobacter
f__Bacillaceae;g__Lentibacillus	9.14e-07	1.05e-12	4.59e-07	6.62e-05	1.17e-11	1.53e-06	6.71e-05	0.000763	0.0134119	k__Bacteria;p__Firmicutes;c__Bacilli;o__Bacillales;f__Bacillaceae;g__Lentibacillus
f__Crocinitomicaceae;g__Taishania	0	0	0	6.68e-05	3.67e-11	2.71e-06	6.68e-05	0.00139011	0.0134746	k__Bacteria;p__Bacteroidota;c__Flavobacteriia;o__Flavobacteriales;f__Crocinitomicaceae;g__Taishania
f__Dermatophilaceae;g__Mobilicoccus	5.92e-06	8.18e-12	1.28e-06	5.9e-05	8e-12	1.27e-06	6.49e-05	0.00110415	0.0134548	k__Bacteria;p__Actinobacteria;c__Actinomycetia;o__Micrococcales;f__Dermatophilaceae;g__Mobilicoccus
f__Sphingomonadaceae;g__Sphingomonas	5.14e-06	1.27e-11	1.59e-06	5.94e-05	7.16e-12	1.2e-06	6.46e-05	0.00123124	0.0134648	k__Bacteria;p__Proteobacteria;c__Alphaproteobacteria;o__Sphingomonadales;f__Sphingomonadaceae;g__Sphingomonas
f__Propionibacteriaceae;g__Cutibacterium	1.97e-05	5.07e-12	1.01e-06	4.45e-05	9.14e-12	1.35e-06	6.42e-05	0.00240688	0.0135071	k__Bacteria;p__Actinobacteria;c__Actinomycetia;o__Propionibacteriales;f__Propionibacteriaceae;g__Cutibacterium
f__Carnobacteriaceae;g__Marinilactibacillus	1.47e-06	2.4e-13	2.19e-07	6.25e-05	1.81e-12	6.01e-07	6.4e-05	0.000207	0.0130497	k__Bacteria;p__Firmicutes;c__Bacilli;o__Lactobacillales;f__Carnobacteriaceae;g__Marinilactibacillus
f__Brevibacteriaceae;g__Spelaeicoccus	8.95e-06	9.68e-13	4.4e-07	5.44e-05	8.17e-12	1.28e-06	6.34e-05	0.000953	0.0134396	k__Bacteria;p__Actinobacteria;c__Actinomycetia;o__Micrococcales;f__Brevibacteriaceae;g__Spelaeicoccus
f__Moraxellaceae;g__Psychrobacter	4.59e-06	6.15e-12	1.11e-06	5.84e-05	2.29e-12	6.77e-07	6.3e-05	0.000739	0.0134075	k__Bacteria;p__Proteobacteria;c__Gammaproteobacteria;o__Moraxellales;f__Moraxellaceae;g__Psychrobacter
f__Clostridiaceae;g__Senegalia	5.53e-05	5.87e-11	3.43e-06	7.2e-06	3.99e-13	2.82e-07	6.25e-05	0.00255781	0.0135097	k__Bacteria;p__Firmicutes;c__Clostridia;o__Eubacteriales;f__Clostridiaceae;g__Senegalia
f__Pseudomonadaceae;g__Stutzerimonas	1.03e-05	6.98e-12	1.18e-06	5.15e-05	2.91e-12	7.63e-07	6.18e-05	0.00111209	0.0134555	k__Bacteria;p__Proteobacteria;c__Gammaproteobacteria;o__Pseudomonadales;f__Pseudomonadaceae;g__Stutzerimonas
f__Ectothiorhodospiraceae;g__Candidatus_Macondimonas	0	0	0	6.09e-05	6.56e-12	1.15e-06	6.09e-05	0.00054	0.0133552	k__Bacteria;p__Proteobacteria;c__Gammaproteobacteria;o__Chromatiales;f__Ectothiorhodospiraceae;g__Candidatus_Macondimonas
f__Ornithinimicrobiaceae;g__Ornithinimicrobium	1.46e-05	2.41e-12	6.95e-07	4.61e-05	6.21e-12	1.11e-06	6.07e-05	0.00143778	0.0134772	k__Bacteria;p__Actinobacteria;c__Actinomycetia;o__Micrococcales;f__Ornithinimicrobiaceae;g__Ornithinimicrobium
f__Hafniaceae;g__Hafnia	4.21e-05	5.4e-11	3.29e-06	1.78e-05	9.35e-12	1.37e-06	5.99e-05	0.00480053	0.0135815	k__Bacteria;p__Proteobacteria;c__Gammaproteobacteria;o__Enterobacterales;f__Hafniaceae;g__Hafnia
f__Nocardiaceae;g__Prescottella	1.43e-05	8.84e-12	1.33e-06	4.56e-05	5.77e-12	1.07e-06	5.99e-05	0.00191439	0.0134956	k__Bacteria;p__Actinobacteria;c__Actinomycetia;o__Corynebacteriales;f__Nocardiaceae;g__Prescottella
f__Bacillaceae;g__Ornithinibacillus	1.56e-06	3.9e-13	2.79e-07	5.83e-05	2.69e-11	2.32e-06	5.99e-05	0.001406	0.0134755	k__Bacteria;p__Firmicutes;c__Bacilli;o__Bacillales;f__Bacillaceae;g__Ornithinibacillus
f__Halieaceae;g__Sediminihaliea	0	0	0	5.7e-05	9.79e-12	1.4e-06	5.7e-05	0.000771	0.0134134	k__Bacteria;p__Proteobacteria;c__Gammaproteobacteria;o__Cellvibrionales;f__Halieaceae;g__Sediminihaliea
f__Sutterellaceae;g__Parasutterella	5.15e-05	1.9e-09	1.95e-05	5e-06	1.39e-12	5.28e-07	5.65e-05	0.0365419	0.0683558	k__Bacteria;p__Proteobacteria;c__Betaproteobacteria;o__Burkholderiales;f__Sutterellaceae;g__Parasutterella
f__Weeksellaceae;g__Moheibacter	2.59e-07	3.35e-13	2.59e-07	5.54e-05	4.37e-13	2.96e-07	5.56e-05	0.000135	0.0127988	k__Bacteria;p__Bacteroidota;c__Flavobacteriia;o__Flavobacteriales;f__Weeksellaceae;g__Moheibacter
f__Flavobacteriaceae;g__Salegentibacter	1.61e-07	6.31e-14	1.12e-07	5.52e-05	7.64e-12	1.24e-06	5.54e-05	0.000691	0.0133976	k__Bacteria;p__Bacteroidota;c__Flavobacteriia;o__Flavobacteriales;f__Flavobacteriaceae;g__Salegentibacter
f__Microcystaceae;g__Microcystis	4.83e-05	1.87e-10	6.11e-06	6.5e-06	8.14e-13	4.03e-07	5.48e-05	0.00482348	0.013601	k__Bacteria;p__Cyanobacteria;c__unclassified_Cyanobacteria_class;o__Chroococcales;f__Microcystaceae;g__Microcystis
f__Morganellaceae;g__Providencia	6.58e-06	5.89e-12	1.08e-06	4.55e-05	1.32e-11	1.62e-06	5.21e-05	0.00173169	0.0134898	k__Bacteria;p__Proteobacteria;c__Gammaproteobacteria;o__Enterobacterales;f__Morganellaceae;g__Providencia
f__Burkholderiaceae;g__Cupriavidus	5.33e-06	1.42e-11	1.68e-06	4.65e-05	3.9e-12	8.83e-07	5.19e-05	0.00155693	0.0134828	k__Bacteria;p__Proteobacteria;c__Betaproteobacteria;o__Burkholderiales;f__Burkholderiaceae;g__Cupriavidus
f__Actinomycetaceae;g__Schaalia	3.15e-05	1.3e-10	5.09e-06	1.97e-05	7.51e-13	3.88e-07	5.12e-05	0.0436981	0.0809681	k__Bacteria;p__Actinobacteria;c__Actinomycetia;o__Actinomycetales;f__Actinomycetaceae;g__Schaalia
f__Pichiaceae;g__Pichia	3.51e-05	5.11e-11	3.2e-06	1.55e-05	5.3e-12	1.03e-06	5.06e-05	0.00529479	0.0137278	k__Eukaryota;p__Ascomycota;c__Saccharomycetes;o__Saccharomycetales;f__Pichiaceae;g__Pichia
f__Microbacteriaceae;g__Leifsonia	8.87e-06	6.51e-12	1.14e-06	4.05e-05	2.82e-12	7.51e-07	4.93e-05	0.00147749	0.0134792	k__Bacteria;p__Actinobacteria;c__Actinomycetia;o__Micrococcales;f__Microbacteriaceae;g__Leifsonia
f__Xanthomonadaceae;g__Stenotrophomonas	1.56e-05	1.03e-11	1.44e-06	3.35e-05	3.51e-12	8.38e-07	4.91e-05	0.00330891	0.0135372	k__Bacteria;p__Proteobacteria;c__Gammaproteobacteria;o__Xanthomonadales;f__Xanthomonadaceae;g__Stenotrophomonas
f__Ectothiorhodospiraceae;g__Halorhodospira	0	0	0	4.84e-05	1.37e-13	1.65e-07	4.84e-05	5.56e-05	0.0118577	k__Bacteria;p__Proteobacteria;c__Gammaproteobacteria;o__Chromatiales;f__Ectothiorhodospiraceae;g__Halorhodospira
f__Carnobacteriaceae;g__Dolosigranulum	1.43e-05	1.66e-11	1.82e-06	3.38e-05	1.16e-11	1.52e-06	4.81e-05	0.00423654	0.0135593	k__Bacteria;p__Firmicutes;c__Bacilli;o__Lactobacillales;f__Carnobacteriaceae;g__Dolosigranulum
f__Pseudonocardiaceae;g__Saccharopolyspora	5.8e-06	4.64e-12	9.63e-07	4.22e-05	3.29e-11	2.57e-06	4.8e-05	0.00270079	0.0135119	k__Bacteria;p__Actinobacteria;c__Actinomycetia;o__Pseudonocardiales;f__Pseudonocardiaceae;g__Saccharopolyspora
f__Desulfobacteraceae;g__Desulfosarcina	1.47e-05	1.83e-12	6.05e-07	3.24e-05	4.04e-12	8.99e-07	4.71e-05	0.00216858	0.0135022	k__Bacteria;p__Proteobacteria;c__Deltaproteobacteria;o__Desulfobacterales;f__Desulfobacteraceae;g__Desulfosarcina
f__Alcaligenaceae;g__Candidimonas	0	0	0	4.67e-05	2.32e-12	6.81e-07	4.67e-05	0.000381	0.0132751	k__Bacteria;p__Proteobacteria;c__Betaproteobacteria;o__Burkholderiales;f__Alcaligenaceae;g__Candidimonas
f__Jiangellaceae;g__Jiangella	2.88e-05	2.23e-11	2.11e-06	1.77e-05	2.9e-12	7.61e-07	4.64e-05	0.00603001	0.0141114	k__Bacteria;p__Actinobacteria;c__Actinomycetia;o__Jiangellales;f__Jiangellaceae;g__Jiangella
f__unclassified_Betaproteobacteria_family;g__Candidatus_Accumulibacter	7.8e-06	3.11e-13	2.5e-07	3.86e-05	2.05e-12	6.4e-07	4.64e-05	0.000675	0.0133941	k__Bacteria;p__Proteobacteria;c__Betaproteobacteria;o__unclassified_Betaproteobacteria_order;f__unclassified_Betaproteobacteria_family;g__Candidatus_Accumulibacter
f__unclassified_Caudoviricetes_family;g__Magadivirus	0	0	0	4.63e-05	1.44e-11	1.7e-06	4.63e-05	0.0012233	0.0134642	k__Viruses;p__Uroviricota;c__Caudoviricetes;o__unclassified_Caudoviricetes_order;f__unclassified_Caudoviricetes_family;g__Magadivirus
f__Bacillaceae;g__Cerasibacillus	2.27e-07	1.46e-13	1.71e-07	4.55e-05	6.55e-12	1.14e-06	4.58e-05	0.000802	0.0134188	k__Bacteria;p__Firmicutes;c__Bacilli;o__Bacillales;f__Bacillaceae;g__Cerasibacillus
f__unclassified_Caudoviricetes_family;g__Luckybarnesvirus	8.51e-06	1.12e-11	1.5e-06	3.68e-05	8.44e-13	4.11e-07	4.53e-05	0.00192233	0.0134959	k__Viruses;p__Uroviricota;c__Caudoviricetes;o__unclassified_Caudoviricetes_order;f__unclassified_Caudoviricetes_family;g__Luckybarnesvirus
f__Aerococcaceae;g__Fundicoccus	2.02e-06	1.43e-12	5.35e-07	4.29e-05	9.04e-12	1.34e-06	4.49e-05	0.00118358	0.0134613	k__Bacteria;p__Firmicutes;c__Bacilli;o__Lactobacillales;f__Aerococcaceae;g__Fundicoccus
f__Bacillaceae;g__Amphibacillus	3.52e-06	8.62e-13	4.15e-07	4.11e-05	1.36e-11	1.65e-06	4.47e-05	0.00151721	0.0134811	k__Bacteria;p__Firmicutes;c__Bacilli;o__Bacillales;f__Bacillaceae;g__Amphibacillus
f__Glomerellaceae;g__Colletotrichum	8.49e-06	2.48e-12	7.04e-07	3.59e-05	6.93e-13	3.72e-07	4.44e-05	0.000906	0.0134338	k__Eukaryota;p__Ascomycota;c__Sordariomycetes;o__Glomerellales;f__Glomerellaceae;g__Colletotrichum
f__Phyllobacteriaceae;g__Mesorhizobium	1.77e-05	8.02e-12	1.27e-06	2.6e-05	2.61e-12	7.22e-07	4.37e-05	0.00543424	0.013811	k__Bacteria;p__Proteobacteria;c__Alphaproteobacteria;o__Hyphomicrobiales;f__Phyllobacteriaceae;g__Mesorhizobium
f__Flavobacteriaceae;g__Arenibacter	1.29e-07	3.21e-14	8.01e-08	4.35e-05	8.23e-12	1.28e-06	4.36e-05	0.000945	0.0134387	k__Bacteria;p__Bacteroidota;c__Flavobacteriia;o__Flavobacteriales;f__Flavobacteriaceae;g__Arenibacter
f__Bacillaceae;g__Psychrobacillus	7.16e-07	9.69e-13	4.4e-07	4.22e-05	1.6e-11	1.79e-06	4.29e-05	0.00150927	0.0134807	k__Bacteria;p__Firmicutes;c__Bacilli;o__Bacillales;f__Bacillaceae;g__Psychrobacillus
f__Propionibacteriaceae;g__Acidipropionibacterium	1.48e-05	6.32e-12	1.12e-06	2.81e-05	5.05e-12	1.01e-06	4.29e-05	0.00396646	0.0135593	k__Bacteria;p__Actinobacteria;c__Actinomycetia;o__Propionibacteriales;f__Propionibacteriaceae;g__Acidipropionibacterium
f__Xanthomonadaceae;g__Xanthomonas	8.46e-06	7.5e-12	1.23e-06	3.4e-05	5.89e-12	1.09e-06	4.25e-05	0.00227185	0.0135044	k__Bacteria;p__Proteobacteria;c__Gammaproteobacteria;o__Xanthomonadales;f__Xanthomonadaceae;g__Xanthomonas
f__Methylobacteriaceae;g__Methylobacterium	1.04e-05	3.4e-12	8.25e-07	3.05e-05	1.79e-11	1.89e-06	4.08e-05	0.0036346	0.0135385	k__Bacteria;p__Proteobacteria;c__Alphaproteobacteria;o__Hyphomicrobiales;f__Methylobacteriaceae;g__Methylobacterium
f__Microbacteriaceae;g__Cryobacterium	1.16e-05	5.49e-12	1.05e-06	2.92e-05	5.84e-12	1.08e-06	4.08e-05	0.0030865	0.0135362	k__Bacteria;p__Actinobacteria;c__Actinomycetia;o__Micrococcales;f__Microbacteriaceae;g__Cryobacterium
f__Veillonellaceae;g__Veillonella	3.78e-05	3.03e-10	7.78e-06	2.79e-06	5.2e-13	3.22e-07	4.06e-05	0.00641924	0.0144654	k__Bacteria;p__Firmicutes;c__Negativicutes;o__Veillonellales;f__Veillonellaceae;g__Veillonella
f__Lactobacillaceae;g__Lacticaseibacillus	3.18e-05	2.61e-10	7.23e-06	8.5e-06	1.05e-12	4.58e-07	4.03e-05	0.0102939	0.0204202	k__Bacteria;p__Firmicutes;c__Bacilli;o__Lactobacillales;f__Lactobacillaceae;g__Lacticaseibacillus
f__Nocardioidaceae;g__Pimelobacter	1.12e-05	5.72e-12	1.07e-06	2.87e-05	8.71e-13	4.17e-07	3.99e-05	0.00231951	0.0135054	k__Bacteria;p__Actinobacteria;c__Actinomycetia;o__Propionibacteriales;f__Nocardioidaceae;g__Pimelobacter
f__unclassified_Gammaproteobacteria_family;g__Wohlfahrtiimonas	1.2e-05	3.6e-11	2.68e-06	2.78e-05	9.31e-12	1.36e-06	3.99e-05	0.00574757	0.0139654	k__Bacteria;p__Proteobacteria;c__Gammaproteobacteria;o__unclassified_Gammaproteobacteria_order;f__unclassified_Gammaproteobacteria_family;g__Wohlfahrtiimonas
f__Dermacoccaceae;g__Flexivirga	2.49e-05	7.99e-12	1.26e-06	1.48e-05	1.68e-12	5.8e-07	3.97e-05	0.0046496	0.0135593	k__Bacteria;p__Actinobacteria;c__Actinomycetia;o__Micrococcales;f__Dermacoccaceae;g__Flexivirga
f__Promicromonosporaceae;g__Isoptericola	1.05e-05	4.79e-12	9.79e-07	2.92e-05	2.83e-12	7.52e-07	3.97e-05	0.00233539	0.0135057	k__Bacteria;p__Actinobacteria;c__Actinomycetia;o__Micrococcales;f__Promicromonosporaceae;g__Isoptericola
f__Alcaligenaceae;g__Castellaniella	0	0	0	3.96e-05	3.66e-12	8.56e-07	3.96e-05	0.00062	0.0133801	k__Bacteria;p__Proteobacteria;c__Betaproteobacteria;o__Burkholderiales;f__Alcaligenaceae;g__Castellaniella
f__Micrococcaceae;g__Garicola	7.96e-08	1.32e-14	5.15e-08	3.94e-05	2.22e-12	6.66e-07	3.95e-05	0.000469	0.0133258	k__Bacteria;p__Actinobacteria;c__Actinomycetia;o__Micrococcales;f__Micrococcaceae;g__Garicola
f__unclassified_Gammaproteobacteria_family;g__Ignatzschineria	0	0	0	3.91e-05	4.18e-13	2.89e-07	3.91e-05	0.000143	0.0128384	k__Bacteria;p__Proteobacteria;c__Gammaproteobacteria;o__unclassified_Gammaproteobacteria_order;f__unclassified_Gammaproteobacteria_family;g__Ignatzschineria
f__Micromonosporaceae;g__Actinoplanes	1.29e-05	3.29e-12	8.11e-07	2.6e-05	6.11e-12	1.11e-06	3.89e-05	0.00370609	0.0135387	k__Bacteria;p__Actinobacteria;c__Actinomycetia;o__Micromonosporales;f__Micromonosporaceae;g__Actinoplanes
f__Carnobacteriaceae;g__Atopococcus	3.88e-08	7.53e-15	3.88e-08	3.88e-05	6.44e-12	1.13e-06	3.88e-05	0.000914	0.0134348	k__Bacteria;p__Firmicutes;c__Bacilli;o__Lactobacillales;f__Carnobacteriaceae;g__Atopococcus
f__Sphingobacteriaceae;g__Parapedobacter	1.83e-07	6.44e-14	1.14e-07	3.86e-05	8.31e-12	1.29e-06	3.88e-05	0.00108826	0.0134534	k__Bacteria;p__Bacteroidota;c__Sphingobacteriia;o__Sphingobacteriales;f__Sphingobacteriaceae;g__Parapedobacter
f__Cyclobacteriaceae;g__Penaeicola	3.67e-05	1.29e-10	5.08e-06	1.87e-06	2.47e-13	2.22e-07	3.86e-05	0.00479259	0.0135815	k__Bacteria;p__Bacteroidota;c__Cytophagia;o__Cytophagales;f__Cyclobacteriaceae;g__Penaeicola
f__Nocardiaceae;g__Williamsia	1.27e-05	6.63e-12	1.15e-06	2.54e-05	4.02e-13	2.83e-07	3.81e-05	0.00335658	0.0135374	k__Bacteria;p__Actinobacteria;c__Actinomycetia;o__Corynebacteriales;f__Nocardiaceae;g__Williamsia
f__Alcaligenaceae;g__Pelistega	0	0	0	3.79e-05	4.43e-12	9.41e-07	3.79e-05	0.000786	0.0134161	k__Bacteria;p__Proteobacteria;c__Betaproteobacteria;o__Burkholderiales;f__Alcaligenaceae;g__Pelistega
f__Geodermatophilaceae;g__Blastococcus	1.22e-05	3.45e-12	8.3e-07	2.47e-05	5.11e-13	3.2e-07	3.69e-05	0.00258164	0.0135101	k__Bacteria;p__Actinobacteria;c__Actinomycetia;o__Geodermatophilales;f__Geodermatophilaceae;g__Blastococcus
f__Rhizobiaceae;g__Ciceribacter	3.27e-05	4.96e-11	3.15e-06	4.18e-06	1.65e-12	5.75e-07	3.69e-05	0.00393469	0.0135593	k__Bacteria;p__Proteobacteria;c__Alphaproteobacteria;o__Hyphomicrobiales;f__Rhizobiaceae;g__Ciceribacter
f__Bacillaceae;g__Alkalihalobacillus	1.47e-07	1.08e-13	1.47e-07	3.67e-05	2.07e-11	2.04e-06	3.68e-05	0.0019541	0.0134968	k__Bacteria;p__Firmicutes;c__Bacilli;o__Bacillales;f__Bacillaceae;g__Alkalihalobacillus
f__Nitrosomonadaceae;g__Nitrosomonas	0	0	0	3.68e-05	1.99e-12	6.31e-07	3.68e-05	0.000485	0.0133331	k__Bacteria;p__Proteobacteria;c__Betaproteobacteria;o__Nitrosomonadales;f__Nitrosomonadaceae;g__Nitrosomonas
f__Cellulomonadaceae;g__Oerskovia	1.12e-05	1.28e-11	1.6e-06	2.54e-05	1.24e-11	1.57e-06	3.66e-05	0.00509003	0.0136732	k__Bacteria;p__Actinobacteria;c__Actinomycetia;o__Micrococcales;f__Cellulomonadaceae;g__Oerskovia
f__Crocinitomicaceae;g__Brumimicrobium	2.05e-07	1.3e-13	1.61e-07	3.61e-05	1.01e-11	1.42e-06	3.63e-05	0.00135834	0.0134728	k__Bacteria;p__Bacteroidota;c__Flavobacteriia;o__Flavobacteriales;f__Crocinitomicaceae;g__Brumimicrobium
f__Archangiaceae;g__Stigmatella	1.32e-05	3.97e-12	8.91e-07	2.3e-05	2.22e-12	6.67e-07	3.62e-05	0.00399029	0.0135593	k__Bacteria;p__Proteobacteria;c__Deltaproteobacteria;o__Myxococcales;f__Archangiaceae;g__Stigmatella
f__Sphingomonadaceae;g__Sphingobium	5.68e-06	8.54e-12	1.31e-06	3.01e-05	6.99e-12	1.18e-06	3.58e-05	0.00260547	0.0135104	k__Bacteria;p__Proteobacteria;c__Alphaproteobacteria;o__Sphingomonadales;f__Sphingomonadaceae;g__Sphingobium
f__unclassified_Caudoviricetes_family;g__Questintvirus	1.5e-06	3e-12	7.74e-07	3.42e-05	1.21e-11	1.56e-06	3.57e-05	0.00185084	0.0134937	k__Viruses;p__Uroviricota;c__Caudoviricetes;o__unclassified_Caudoviricetes_order;f__unclassified_Caudoviricetes_family;g__Questintvirus
f__Aerococcaceae;g__Ruoffia	1e-06	1.66e-13	1.82e-07	3.46e-05	1.08e-12	4.65e-07	3.56e-05	0.000413	0.0132959	k__Bacteria;p__Firmicutes;c__Bacilli;o__Lactobacillales;f__Aerococcaceae;g__Ruoffia
f__Micrococcaceae;g__Zhihengliuella	9.53e-06	5.1e-12	1.01e-06	2.6e-05	1.41e-12	5.32e-07	3.55e-05	0.00246249	0.0135081	k__Bacteria;p__Actinobacteria;c__Actinomycetia;o__Micrococcales;f__Micrococcaceae;g__Zhihengliuella
f__Oxalobacteraceae;g__Herbaspirillum	2.82e-05	3.94e-11	2.81e-06	7.31e-06	6.71e-13	3.66e-07	3.55e-05	0.00452251	0.0135593	k__Bacteria;p__Proteobacteria;c__Betaproteobacteria;o__Burkholderiales;f__Oxalobacteraceae;g__Herbaspirillum
f__Nakamurellaceae;g__Nakamurella	2.32e-05	9.9e-12	1.41e-06	1.22e-05	1.66e-12	5.77e-07	3.54e-05	0.00458606	0.0135593	k__Bacteria;p__Actinobacteria;c__Actinomycetia;o__Nakamurellales;f__Nakamurellaceae;g__Nakamurella
f__unclassified_Caudoviricetes_family;g__Lambovirus	3.18e-05	1.95e-10	6.25e-06	3.59e-06	2.04e-13	2.02e-07	3.54e-05	0.00640335	0.0144654	k__Viruses;p__Uroviricota;c__Caudoviricetes;o__unclassified_Caudoviricetes_order;f__unclassified_Caudoviricetes_family;g__Lambovirus
f__Flavobacteriaceae;g__Psychroflexus	9.41e-07	1.76e-12	5.93e-07	3.44e-05	2.4e-12	6.93e-07	3.53e-05	0.000858	0.0134273	k__Bacteria;p__Bacteroidota;c__Flavobacteriia;o__Flavobacteriales;f__Flavobacteriaceae;g__Psychroflexus
f__Thermoactinomycetaceae;g__Thermoactinomyces	1.31e-05	2.7e-12	7.35e-07	2.21e-05	1.07e-11	1.46e-06	3.52e-05	0.00550574	0.013811	k__Bacteria;p__Firmicutes;c__Bacilli;o__Bacillales;f__Thermoactinomycetaceae;g__Thermoactinomyces
f__Pseudonocardiaceae;g__Sciscionella	3.07e-05	7.64e-11	3.91e-06	4.29e-06	7.4e-14	1.22e-07	3.5e-05	0.00485525	0.013601	k__Bacteria;p__Actinobacteria;c__Actinomycetia;o__Pseudonocardiales;f__Pseudonocardiaceae;g__Sciscionella
f__Salinisphaeraceae;g__Salinisphaera	0	0	0	3.48e-05	1.09e-12	4.67e-07	3.48e-05	0.000326	0.013229	k__Bacteria;p__Proteobacteria;c__Gammaproteobacteria;o__Salinisphaerales;f__Salinisphaeraceae;g__Salinisphaera
f__Endozoicomonadaceae;g__Endozoicomonas	0	0	0	3.47e-05	2.83e-12	7.52e-07	3.47e-05	0.000628	0.0133822	k__Bacteria;p__Proteobacteria;c__Gammaproteobacteria;o__Oceanospirillales;f__Endozoicomonadaceae;g__Endozoicomonas
f__Rountreeviridae;g__Andhravirus	2.25e-05	2.4e-11	2.19e-06	1.2e-05	4.68e-13	3.06e-07	3.45e-05	0.00616152	0.014224	k__Viruses;p__Uroviricota;c__Caudoviricetes;o__unclassified_Caudoviricetes_order;f__Rountreeviridae;g__Andhravirus
f__Caulobacteraceae;g__Brevundimonas	2.76e-06	4.96e-13	3.15e-07	3.14e-05	1.5e-12	5.47e-07	3.42e-05	0.000659	0.0133903	k__Bacteria;p__Proteobacteria;c__Alphaproteobacteria;o__Caulobacterales;f__Caulobacteraceae;g__Brevundimonas
f__Onygenaceae;g__Coccidioides	1.28e-05	5.36e-12	1.04e-06	2.1e-05	3.43e-12	8.28e-07	3.38e-05	0.00515357	0.0136732	k__Eukaryota;p__Ascomycota;c__Eurotiomycetes;o__Onygenales;f__Onygenaceae;g__Coccidioides
f__Peptostreptococcaceae;g__Romboutsia	2.96e-06	5.33e-12	1.03e-06	3.08e-05	3.03e-11	2.46e-06	3.38e-05	0.00342012	0.0135377	k__Bacteria;p__Firmicutes;c__Clostridia;o__Eubacteriales;f__Peptostreptococcaceae;g__Romboutsia
f__Dermabacteraceae;g__Dermabacter	8.45e-06	3.5e-11	2.64e-06	2.53e-05	4.1e-12	9.06e-07	3.37e-05	0.00523213	0.0137112	k__Bacteria;p__Actinobacteria;c__Actinomycetia;o__Micrococcales;f__Dermabacteraceae;g__Dermabacter
f__Erwiniaceae;g__Pantoea	1.43e-05	1.31e-11	1.62e-06	1.86e-05	1.16e-12	4.81e-07	3.29e-05	0.0253001	0.0479577	k__Bacteria;p__Proteobacteria;c__Gammaproteobacteria;o__Enterobacterales;f__Erwiniaceae;g__Pantoea
f__Promicromonosporaceae;g__Cellulosimicrobium	1.24e-05	2.27e-11	2.13e-06	1.99e-05	6.25e-12	1.12e-06	3.23e-05	0.0113583	0.0222728	k__Bacteria;p__Actinobacteria;c__Actinomycetia;o__Micrococcales;f__Promicromonosporaceae;g__Cellulosimicrobium
f__Flavobacteriaceae;g__Gillisia	1.36e-07	9.23e-14	1.36e-07	3.16e-05	4.61e-12	9.61e-07	3.17e-05	0.000993	0.0134441	k__Bacteria;p__Bacteroidota;c__Flavobacteriia;o__Flavobacteriales;f__Flavobacteriaceae;g__Gillisia
f__Deinococcaceae;g__Deinococcus	2.69e-06	5.93e-12	1.09e-06	2.86e-05	1.9e-11	1.95e-06	3.13e-05	0.00311033	0.0135363	k__Bacteria;p__Deinococcus_Thermus;c__Deinococci;o__Deinococcales;f__Deinococcaceae;g__Deinococcus
f__Flavobacteriaceae;g__Haloflavibacter	1.08e-06	9.64e-13	4.39e-07	3.01e-05	1.24e-12	4.99e-07	3.12e-05	0.000715	0.0134027	k__Bacteria;p__Bacteroidota;c__Flavobacteriia;o__Flavobacteriales;f__Flavobacteriaceae;g__Haloflavibacter
f__Saprospiraceae;g__Membranicola	4.16e-08	3.24e-15	2.55e-08	3.09e-05	5.15e-12	1.02e-06	3.09e-05	0.00104854	0.0134497	k__Bacteria;p__Bacteroidota;c__Saprospiria;o__Saprospirales;f__Saprospiraceae;g__Membranicola
f__Flavobacteriaceae;g__Capnocytophaga	3e-06	1.72e-12	5.87e-07	2.78e-05	1.51e-11	1.74e-06	3.08e-05	0.00266902	0.0135114	k__Bacteria;p__Bacteroidota;c__Flavobacteriia;o__Flavobacteriales;f__Flavobacteriaceae;g__Capnocytophaga
f__Zoogloeaceae;g__Thauera	6.53e-06	1.34e-12	5.17e-07	2.4e-05	3.38e-12	8.23e-07	3.05e-05	0.00194616	0.0134965	k__Bacteria;p__Proteobacteria;c__Betaproteobacteria;o__Rhodocyclales;f__Zoogloeaceae;g__Thauera
f__Planococcaceae;g__Savagea	6.71e-07	3.18e-13	2.52e-07	2.94e-05	5.15e-12	1.02e-06	3.01e-05	0.00120741	0.0134631	k__Bacteria;p__Firmicutes;c__Bacilli;o__Bacillales;f__Planococcaceae;g__Savagea
f__Microbacteriaceae;g__Rathayibacter	8.06e-06	1.13e-12	4.75e-07	2.15e-05	6.43e-12	1.13e-06	2.95e-05	0.00329303	0.0135371	k__Bacteria;p__Actinobacteria;c__Actinomycetia;o__Micrococcales;f__Microbacteriaceae;g__Rathayibacter
f__Alcaligenaceae;g__Paracandidimonas	3.12e-07	4.86e-13	3.12e-07	2.91e-05	1.58e-11	1.78e-06	2.94e-05	0.00224007	0.0135037	k__Bacteria;p__Proteobacteria;c__Betaproteobacteria;o__Burkholderiales;f__Alcaligenaceae;g__Paracandidimonas
f__unclassified_Caudoviricetes_family;g__Sourvirus	2.66e-05	8.56e-11	4.14e-06	2.8e-06	4.34e-13	2.95e-07	2.94e-05	0.0053654	0.0137838	k__Viruses;p__Uroviricota;c__Caudoviricetes;o__unclassified_Caudoviricetes_order;f__unclassified_Caudoviricetes_family;g__Sourvirus
f__Glycomycetaceae;g__Glycomyces	4.55e-06	2.69e-12	7.34e-07	2.48e-05	6.18e-13	3.52e-07	2.93e-05	0.00137423	0.0134737	k__Bacteria;p__Actinobacteria;c__Actinomycetia;o__Glycomycetales;f__Glycomycetaceae;g__Glycomyces
f__Bacillaceae;g__Salicibibacter	1.96e-07	8.15e-14	1.28e-07	2.88e-05	9.77e-12	1.4e-06	2.9e-05	0.00166814	0.0134874	k__Bacteria;p__Firmicutes;c__Bacilli;o__Bacillales;f__Bacillaceae;g__Salicibibacter
f__Oscillospiraceae;g__Flavonifractor	1.14e-05	1.26e-11	1.59e-06	1.74e-05	1.59e-12	5.64e-07	2.88e-05	0.00811562	0.0167011	k__Bacteria;p__Firmicutes;c__Clostridia;o__Eubacteriales;f__Oscillospiraceae;g__Flavonifractor
f__Cellulomonadaceae;g__Actinotalea	3.52e-06	2.54e-12	7.13e-07	2.52e-05	7.22e-12	1.2e-06	2.87e-05	0.00227979	0.0135046	k__Bacteria;p__Actinobacteria;c__Actinomycetia;o__Micrococcales;f__Cellulomonadaceae;g__Actinotalea
f__Carnobacteriaceae;g__Desemzia	6.77e-07	2.22e-13	2.11e-07	2.78e-05	5.36e-12	1.04e-06	2.85e-05	0.00133451	0.0134714	k__Bacteria;p__Firmicutes;c__Bacilli;o__Lactobacillales;f__Carnobacteriaceae;g__Desemzia
f__Comamonadaceae;g__Hydrogenophaga	2.74e-06	4.35e-13	2.95e-07	2.54e-05	2.41e-12	6.94e-07	2.82e-05	0.00106443	0.0134512	k__Bacteria;p__Proteobacteria;c__Betaproteobacteria;o__Burkholderiales;f__Comamonadaceae;g__Hydrogenophaga
f__Lactobacillaceae;g__Liquorilactobacillus	2.51e-05	1.3e-10	5.1e-06	2.75e-06	5.92e-13	3.44e-07	2.79e-05	0.00656929	0.014628	k__Bacteria;p__Firmicutes;c__Bacilli;o__Lactobacillales;f__Lactobacillaceae;g__Liquorilactobacillus				Sextaecvirus
f__Erysipelotrichaceae;g__Faecalicoccus	1e-05	2.33e-11	2.16e-06	1.77e-05	3.5e-12	8.37e-07	2.77e-05	0.00970609	0.019435	k__Bacteria;p__Firmicutes;c__Erysipelotrichia;o__Erysipelotrichales;f__Erysipelotrichaceae;g__Faecalicoccus				Tomitella
f__Micromonosporaceae;g__Phytohabitans	9.2e-06	7.04e-13	3.75e-07	1.85e-05	5.05e-12	1e-06	2.77e-05	0.00400618	0.0135593	k__Bacteria;p__Actinobacteria;c__Actinomycetia;o__Micromonosporales;f__Micromonosporaceae;g__Phytohabitans				Coopervirus
f__Lactobacillaceae;g__Pediococcus	1.89e-05	1.39e-11	1.66e-06	8.69e-06	1.8e-12	6e-07	2.76e-05	0.00533363	0.0137838	k__Bacteria;p__Firmicutes;c__Bacilli;o__Lactobacillales;f__Lactobacillaceae;g__Pediococcus				Astrithrvirus
f__Yersiniaceae;g__Serratia	6.48e-06	1.7e-13	1.84e-07	2.11e-05	1.09e-12	4.67e-07	2.76e-05	0.00112003	0.0134562	k__Bacteria;p__Proteobacteria;c__Gammaproteobacteria;o__Enterobacterales;f__Yersiniaceae;g__Serratia				Candidatus	Accumulibacter
f__Planococcaceae;g__Ureibacillus	8.83e-07	3.43e-13	2.62e-07	2.63e-05	4.06e-12	9.01e-07	2.72e-05	0.00125508	0.0134664	k__Bacteria;p__Firmicutes;c__Bacilli;o__Bacillales;f__Planococcaceae;g__Ureibacillus				Magadivirus
f__Methylobacteriaceae;g__Methylorubrum	6.14e-06	1.89e-12	6.15e-07	2.08e-05	1.59e-12	5.64e-07	2.69e-05	0.00199382	0.0134979	k__Bacteria;p__Proteobacteria;c__Alphaproteobacteria;o__Hyphomicrobiales;f__Methylobacteriaceae;g__Methylorubrum				Luckybarnesvirus
f__Selenomonadaceae;g__Mitsuokella	2.37e-05	1.98e-11	1.99e-06	3.21e-06	2.41e-14	6.95e-08	2.69e-05	0.00348367	0.0135379	k__Bacteria;p__Firmicutes;c__Negativicutes;o__Selenomonadales;f__Selenomonadaceae;g__Mitsuokella				Wohlfahrtiimonas
f__Comamonadaceae;g__Comamonas	8.89e-07	1.83e-13	1.91e-07	2.59e-05	2.3e-12	6.78e-07	2.68e-05	0.000882	0.0134306	k__Bacteria;p__Proteobacteria;c__Betaproteobacteria;o__Burkholderiales;f__Comamonadaceae;g__Comamonas				Ignatzschineria
f__Xanthomonadaceae;g__Pseudoxanthomonas	3.27e-06	1.94e-12	6.24e-07	2.35e-05	1.38e-11	1.66e-06	2.68e-05	0.00315004	0.0135365	k__Bacteria;p__Proteobacteria;c__Gammaproteobacteria;o__Xanthomonadales;f__Xanthomonadaceae;g__Pseudoxanthomonas				Questintvirus
f__Micrococcaceae;g__Paeniglutamicibacter	1.13e-06	8.37e-13	4.09e-07	2.55e-05	6.88e-12	1.17e-06	2.66e-05	0.0017714	0.0134911	k__Bacteria;p__Actinobacteria;c__Actinomycetia;o__Micrococcales;f__Micrococcaceae;g__Paeniglutamicibacter				Lambovirus
f__Comamonadaceae;g__Delftia	7.05e-06	1.92e-12	6.19e-07	1.92e-05	3.87e-12	8.79e-07	2.62e-05	0.00320565	0.0135367	k__Bacteria;p__Proteobacteria;c__Betaproteobacteria;o__Burkholderiales;f__Comamonadaceae;g__Delftia				Sourvirus
f__Pseudonocardiaceae;g__Lentzea	1.65e-05	1.2e-11	1.55e-06	9.63e-06	1.55e-12	5.57e-07	2.61e-05	0.0068323	0.0149627	k__Bacteria;p__Actinobacteria;c__Actinomycetia;o__Pseudonocardiales;f__Pseudonocardiaceae;g__Lentzea				Gemella
f__Staphylococcaceae;g__Aliicoccus	5.22e-07	3.68e-13	2.71e-07	2.56e-05	1.47e-12	5.41e-07	2.61e-05	0.000747	0.013409	k__Bacteria;p__Firmicutes;c__Bacilli;o__Bacillales;f__Staphylococcaceae;g__Aliicoccus				Exiguobacterium
f__Ruaniaceae;g__Occultella	4.03e-07	8.79e-14	1.33e-07	2.57e-05	2.76e-12	7.43e-07	2.61e-05	0.000969	0.0134415	k__Bacteria;p__Actinobacteria;c__Actinomycetia;o__Micrococcales;f__Ruaniaceae;g__Occultella				Gustavvirus
f__Chitinophagaceae;g__Arachidicoccus	6.02e-08	9.48e-15	4.35e-08	2.52e-05	6.02e-13	3.47e-07	2.53e-05	0.000373	0.0132693	k__Bacteria;p__Bacteroidota;c__Chitinophagia;o__Chitinophagales;f__Chitinophagaceae;g__Arachidicoccus				Fromanvirus
f__Chroococcaceae;g__Gloeocapsopsis	4.81e-06	8.59e-11	4.15e-06	2.04e-05	1.48e-11	1.72e-06	2.52e-05	0.00869815	0.0176866	k__Bacteria;p__Cyanobacteria;c__unclassified_Cyanobacteria_class;o__Chroococcales;f__Chroococcaceae;g__Gloeocapsopsis				Ghobesvirus
f__Prolixibacteraceae;g__Maribellus	1.88e-05	2.99e-11	2.45e-06	6.21e-06	7.21e-13	3.8e-07	2.5e-05	0.00588261	0.0139962	k__Bacteria;p__Bacteroidota;c__Bacteroidia;o__Marinilabiliales;f__Prolixibacteraceae;g__Maribellus				Paucibacter
f__Ceratobasidiaceae;g__Ceratobasidium	8.67e-06	3.71e-12	8.61e-07	1.63e-05	3.35e-12	8.18e-07	2.5e-05	0.00503707	0.0136618	k__Eukaryota;p__Basidiomycota;c__Agaricomycetes;o__Cantharellales;f__Ceratobasidiaceae;g__Ceratobasidium				Hiyaavirus
f__Acholeplasmataceae;g__Paracholeplasma	1.52e-05	7.91e-12	1.26e-06	9.7e-06	2.34e-12	6.84e-07	2.49e-05	0.00745719	0.0157061	k__Bacteria;p__Tenericutes;c__Mollicutes;o__Acholeplasmatales;f__Acholeplasmataceae;g__Paracholeplasma				Terapinvirus
f__Lactobacillaceae;g__Leuconostoc	8.27e-06	6.29e-12	1.12e-06	1.63e-05	2.33e-12	6.83e-07	2.46e-05	0.00520035	0.0137112	k__Bacteria;p__Firmicutes;c__Bacilli;o__Lactobacillales;f__Lactobacillaceae;g__Leuconostoc				Audreyjarvisvirus
f__Bacillaceae;g__Rossellomorea	2e-05	9.28e-12	1.36e-06	4.35e-06	9.31e-13	4.32e-07	2.44e-05	0.00328508	0.0135371	k__Bacteria;p__Firmicutes;c__Bacilli;o__Bacillales;f__Bacillaceae;g__Rossellomorea				Agmunavirus
f__Piscirickettsiaceae;g__Thiomicrorhabdus	0	0	0	2.41e-05	1.02e-12	4.53e-07	2.41e-05	0.000532	0.0133523	k__Bacteria;p__Proteobacteria;c__Gammaproteobacteria;o__Thiotrichales;f__Piscirickettsiaceae;g__Thiomicrorhabdus				Timonella
f__Rhizobiaceae;g__Agrobacterium	8.33e-06	4.98e-12	9.98e-07	1.5e-05	3.65e-12	8.54e-07	2.34e-05	0.00585878	0.0139791	k__Bacteria;p__Proteobacteria;c__Alphaproteobacteria;o__Hyphomicrobiales;f__Rhizobiaceae;g__Agrobacterium				Squashvirus
f__Sanguibacteraceae;g__Sanguibacter	4.04e-06	2.72e-12	7.38e-07	1.9e-05	7.03e-13	3.75e-07	2.31e-05	0.00193822	0.0134963	k__Bacteria;p__Actinobacteria;c__Actinomycetia;o__Micrococcales;f__Sanguibacteraceae;g__Sanguibacter				Tinduovirus
f__Flavobacteriaceae;g__Zobellia	2.16e-05	3.31e-11	2.57e-06	1.1e-06	2.75e-13	2.34e-07	2.27e-05	0.00433186	0.0135593	k__Bacteria;p__Bacteroidota;c__Flavobacteriia;o__Flavobacteriales;f__Flavobacteriaceae;g__Zobellia				Archimedesvirus
f__Trichosporonaceae;g__Trichosporon	7.61e-06	2.45e-11	2.22e-06	1.49e-05	4.12e-12	9.08e-07	2.25e-05	0.0124281	0.0242467	k__Eukaryota;p__Basidiomycota;c__Tremellomycetes;o__Trichosporonales;f__Trichosporonaceae;g__Trichosporon				Myrnavirus
f__Bacillaceae;g__Siminovitchia	5.21e-07	1.36e-12	5.21e-07	2.16e-05	4.72e-12	9.71e-07	2.21e-05	0.00181112	0.0134925	k__Bacteria;p__Firmicutes;c__Bacilli;o__Bacillales;f__Bacillaceae;g__Siminovitchia				Rimavirus
f__Piscirickettsiaceae;g__Thiomicrospira	0	0	0	2.21e-05	3.16e-13	2.51e-07	2.21e-05	0.000254	0.013141	k__Bacteria;p__Proteobacteria;c__Gammaproteobacteria;o__Thiotrichales;f__Piscirickettsiaceae;g__Thiomicrospira				Anthonyvirus
f__Bacillaceae;g__Gracilibacillus	6.63e-07	2.5e-13	2.24e-07	2.14e-05	9.79e-12	1.4e-06	2.21e-05	0.00243071	0.0135075	k__Bacteria;p__Firmicutes;c__Bacilli;o__Bacillales;f__Bacillaceae;g__Gracilibacillus				Tepidimonas
f__Rhodanobacteraceae;g__Rhodanobacter	5.21e-07	3.65e-13	2.7e-07	2.15e-05	1.42e-13	1.69e-07	2.2e-05	0.000437	0.0133096	k__Bacteria;p__Proteobacteria;c__Gammaproteobacteria;o__Xanthomonadales;f__Rhodanobacteraceae;g__Rhodanobacter				Fenollaria
f__unclassified_Bacillales_family;g__Gemella	9.6e-06	7.5e-13	3.87e-07	1.24e-05	9.91e-13	4.45e-07	2.2e-05	0.00626302	0.0143216	k__Bacteria;p__Firmicutes;c__Bacilli;o__Bacillales;f__unclassified_Bacillales_family;g__Gemella				Halospina
f__Micrococcaceae;g__Sinomonas	1.51e-06	9.53e-13	4.37e-07	2.03e-05	2.09e-12	6.47e-07	2.18e-05	0.00142983	0.0134768	k__Bacteria;p__Actinobacteria;c__Actinomycetia;o__Micrococcales;f__Micrococcaceae;g__Sinomonas				Korravirus
f__Micrococcaceae;g__Pseudarthrobacter	8e-06	3.18e-12	7.97e-07	1.37e-05	2.51e-12	7.08e-07	2.17e-05	0.00563283	0.0138662	k__Bacteria;p__Actinobacteria;c__Actinomycetia;o__Micrococcales;f__Micrococcaceae;g__Pseudarthrobacter				Mementomorivirus
f__Xanthomonadaceae;g__Lysobacter	9.42e-07	8.84e-13	4.2e-07	2.06e-05	1.22e-12	4.95e-07	2.16e-05	0.00105649	0.0134505	k__Bacteria;p__Proteobacteria;c__Gammaproteobacteria;o__Xanthomonadales;f__Xanthomonadaceae;g__Lysobacter				Lokivirus
f__Ectothiorhodospiraceae;g__Spiribacter	0	0	0	2.13e-05	1.07e-12	4.63e-07	2.13e-05	0.000635	0.0133843	k__Bacteria;p__Proteobacteria;c__Gammaproteobacteria;o__Chromatiales;f__Ectothiorhodospiraceae;g__Spiribacter				Cimpunavirus
f__Idiomarinaceae;g__Aliidiomarina	3.58e-06	1.55e-12	5.58e-07	1.76e-05	6.21e-13	3.52e-07	2.11e-05	0.00163636	0.0134862	k__Bacteria;p__Proteobacteria;c__Gammaproteobacteria;o__Alteromonadales;f__Idiomarinaceae;g__Aliidiomarina				Batrachochytrium
f__Sphaerotilaceae;g__Sphaerotilus	8e-06	3.88e-12	8.81e-07	1.31e-05	2.62e-12	7.24e-07	2.11e-05	0.00650221	0.0145384	k__Bacteria;p__Proteobacteria;c__Betaproteobacteria;o__Burkholderiales;f__Sphaerotilaceae;g__Sphaerotilus				Sedimentibacter
f__Kribbellaceae;g__Kribbella	7.89e-06	6.92e-13	3.72e-07	1.32e-05	3.32e-12	8.15e-07	2.11e-05	0.00527891	0.0137278	k__Bacteria;p__Actinobacteria;c__Actinomycetia;o__Propionibacteriales;f__Kribbellaceae;g__Kribbella				Neferthenavirus
f__Planococcaceae;g__Solibacillus	5.33e-06	2.83e-12	7.53e-07	1.56e-05	1.36e-12	5.22e-07	2.09e-05	0.00322154	0.0135368	k__Bacteria;p__Firmicutes;c__Bacilli;o__Bacillales;f__Planococcaceae;g__Solibacillus				Candidatus	Methylumidiphilus
f__Propionibacteriaceae;g__Brooklawnia	1.34e-05	6.34e-12	1.13e-06	7.27e-06	7.97e-13	3.99e-07	2.07e-05	0.00581112	0.0139791	k__Bacteria;p__Actinobacteria;c__Actinomycetia;o__Propionibacteriales;f__Propionibacteriaceae;g__Brooklawnia				Xylophilus
f__Burkholderiaceae;g__Paraburkholderia	5.83e-06	1.22e-11	1.56e-06	1.47e-05	3.19e-12	7.99e-07	2.05e-05	0.00595499	0.0140515	k__Bacteria;p__Proteobacteria;c__Betaproteobacteria;o__Burkholderiales;f__Burkholderiaceae;g__Paraburkholderia				Amigovirus
f__Bacillaceae;g__Robertmurraya	1.62e-05	1.08e-10	4.64e-06	4.22e-06	1.71e-12	5.86e-07	2.04e-05	0.0244854	0.0465169	k__Bacteria;p__Firmicutes;c__Bacilli;o__Bacillales;f__Bacillaceae;g__Robertmurraya				Patiencevirus
f__Aerococcaceae;g__Suicoccus	6.39e-08	2.04e-14	6.39e-08	2.02e-05	9.89e-13	4.45e-07	2.02e-05	0.000683	0.0133959	k__Bacteria;p__Firmicutes;c__Bacilli;o__Lactobacillales;f__Aerococcaceae;g__Suicoccus				Papyrusvirus
f__Capillimicrobiaceae;g__Capillimicrobium	1.44e-05	3.44e-12	8.29e-07	5.75e-06	5.46e-13	3.3e-07	2.02e-05	0.00366637	0.0135386	k__Bacteria;p__Actinobacteria;c__Thermoleophilia;o__Solirubrobacterales;f__Capillimicrobiaceae;g__Capillimicrobium				Minunavirus
f__unclassified_Bacillales_family;g__Exiguobacterium	2.08e-06	1.03e-12	4.54e-07	1.8e-05	3.13e-12	7.92e-07	2.01e-05	0.0020256	0.0134987	k__Bacteria;p__Firmicutes;c__Bacilli;o__Bacillales;f__unclassified_Bacillales_family;g__Exiguobacterium				Rockefellervirus
f__Weeksellaceae;g__Ornithobacterium	2.06e-07	8.23e-14	1.28e-07	1.98e-05	2.12e-12	6.5e-07	2e-05	0.00109621	0.0134541	k__Bacteria;p__Bacteroidota;c__Flavobacteriia;o__Flavobacteriales;f__Weeksellaceae;g__Ornithobacterium				Sonalivirus
f__Planococcaceae;g__Planococcus	2.75e-06	7.3e-13	3.82e-07	1.71e-05	7.05e-12	1.19e-06	1.99e-05	0.00311827	0.0135363	k__Bacteria;p__Firmicutes;c__Bacilli;o__Bacillales;f__Planococcaceae;g__Planococcus				Unicornvirus
f__Sinobacteraceae;g__Sinimarinibacterium	0	0	0	1.98e-05	1.87e-12	6.11e-07	1.98e-05	0.00100088	0.0134449	k__Bacteria;p__Proteobacteria;c__Gammaproteobacteria;o__Nevskiales;f__Sinobacteraceae;g__Sinimarinibacterium				Geomicrobium
f__Flavobacteriaceae;g__Marixanthomonas	2.9e-07	1.05e-13	1.45e-07	1.95e-05	5.7e-13	3.38e-07	1.97e-05	0.000556	0.0133608	k__Bacteria;p__Bacteroidota;c__Flavobacteriia;o__Flavobacteriales;f__Flavobacteriaceae;g__Marixanthomonas				Candidatus	Kentron
f__unclassified_Caudoviricetes_family;g__Gustavvirus	1.2e-05	6.1e-12	1.1e-06	7.48e-06	8.89e-13	4.22e-07	1.95e-05	0.0075737	0.0158537	k__Viruses;p__Uroviricota;c__Caudoviricetes;o__unclassified_Caudoviricetes_order;f__unclassified_Caudoviricetes_family;g__Gustavvirus				Rozella
f__Carnobacteriaceae;g__Trichococcus	1.55e-07	4.78e-14	9.78e-08	1.93e-05	1.92e-12	6.2e-07	1.95e-05	0.00103266	0.0134482	k__Bacteria;p__Firmicutes;c__Bacilli;o__Lactobacillales;f__Carnobacteriaceae;g__Trichococcus				Septimatrevirus
f__unclassified_Caudoviricetes_family;g__Fromanvirus	1.81e-05	1.88e-11	1.94e-06	1.23e-06	2.58e-13	2.27e-07	1.93e-05	0.00403001	0.0135593	k__Viruses;p__Uroviricota;c__Caudoviricetes;o__unclassified_Caudoviricetes_order;f__unclassified_Caudoviricetes_family;g__Fromanvirus				Krylovvirus
f__Planococcaceae;g__Filibacter	3.62e-07	1.38e-13	1.66e-07	1.89e-05	2.34e-12	6.84e-07	1.92e-05	0.00131068	0.01347	k__Bacteria;p__Firmicutes;c__Bacilli;o__Bacillales;f__Planococcaceae;g__Filibacter				Candidatus	Hodgkinia
f__Bacillaceae;g__Priestia	2.89e-06	2.98e-12	7.71e-07	1.63e-05	2.34e-12	6.84e-07	1.92e-05	0.0027564	0.0135127	k__Bacteria;p__Firmicutes;c__Bacilli;o__Bacillales;f__Bacillaceae;g__Priestia				Weaselvirus
f__Roseobacteraceae;g__Sulfitobacter	7.02e-07	7.53e-13	3.88e-07	1.83e-05	1.13e-12	4.76e-07	1.9e-05	0.00117564	0.0134607	k__Bacteria;p__Proteobacteria;c__Alphaproteobacteria;o__Rhodobacterales;f__Roseobacteraceae;g__Sulfitobacter				Jacevirus
f__Mycobacteriaceae;g__Mycolicibacter	2.78e-06	2.17e-12	6.59e-07	1.62e-05	2.44e-12	6.99e-07	1.9e-05	0.0025737	0.0135099	k__Bacteria;p__Actinobacteria;c__Actinomycetia;o__Corynebacteriales;f__Mycobacteriaceae;g__Mycolicibacter				Scapunavirus
f__Alcaligenaceae;g__Parapusillimonas	0	0	0	1.89e-05	9.76e-13	4.42e-07	1.89e-05	0.000723	0.0134043	k__Bacteria;p__Proteobacteria;c__Betaproteobacteria;o__Burkholderiales;f__Alcaligenaceae;g__Parapusillimonas				Gaiavirus
f__Actinomycetaceae;g__Arcanobacterium	2.3e-06	3.47e-12	8.33e-07	1.63e-05	1.61e-12	5.68e-07	1.86e-05	0.00259753	0.0135103	k__Bacteria;p__Actinobacteria;c__Actinomycetia;o__Actinomycetales;f__Actinomycetaceae;g__Arcanobacterium				Thiomonas
f__unclassified_Caudoviricetes_family;g__Ghobesvirus	1.28e-05	4.23e-11	2.91e-06	5.74e-06	1.27e-13	1.59e-07	1.85e-05	0.0332224	0.0624889	k__Viruses;p__Uroviricota;c__Caudoviricetes;o__unclassified_Caudoviricetes_order;f__unclassified_Caudoviricetes_family;g__Ghobesvirus				Cinunavirus
f__Actinomycetaceae;g__Actinobaculum	5.33e-06	8.56e-12	1.31e-06	1.32e-05	4.32e-12	9.3e-07	1.85e-05	0.00609709	0.0141703	k__Bacteria;p__Actinobacteria;c__Actinomycetia;o__Actinomycetales;f__Actinomycetaceae;g__Actinobaculum				Skunavirus
f__Tissierellaceae;g__Tissierella	2.21e-06	8.24e-12	1.28e-06	1.63e-05	1.16e-12	4.81e-07	1.85e-05	0.00346779	0.0135379	k__Bacteria;p__Firmicutes;c__Tissierellia;o__Tissierellales;f__Tissierellaceae;g__Tissierella				Lightbulbvirus
f__Alcaligenaceae;g__Kerstersia	0	0	0	1.85e-05	7.94e-12	1.26e-06	1.85e-05	0.00242277	0.0135073	k__Bacteria;p__Proteobacteria;c__Betaproteobacteria;o__Burkholderiales;f__Alcaligenaceae;g__Kerstersia				Rerduovirus
f__Pichiaceae;g__Ogataea	3.43e-06	6.55e-12	1.14e-06	1.49e-05	1.3e-12	5.1e-07	1.83e-05	0.00386319	0.0135593	k__Eukaryota;p__Ascomycota;c__Saccharomycetes;o__Saccharomycetales;f__Pichiaceae;g__Ogataea				Laroyevirus
f__Oscillospiraceae;g__Faecalibacterium	3.74e-06	5.85e-13	3.42e-07	1.44e-05	3.59e-12	8.48e-07	1.81e-05	0.00310238	0.0135362	k__Bacteria;p__Firmicutes;c__Clostridia;o__Eubacteriales;f__Oscillospiraceae;g__Faecalibacterium				Kelleziovirus
f__Ectothiorhodospiraceae;g__Alkalispirillum	0	0	0	1.8e-05	8.03e-13	4.01e-07	1.8e-05	0.000667	0.0133922	k__Bacteria;p__Proteobacteria;c__Gammaproteobacteria;o__Chromatiales;f__Ectothiorhodospiraceae;g__Alkalispirillum				Ikedavirus
f__Microbacteriaceae;g__Agrococcus	2.06e-06	4.65e-13	3.05e-07	1.59e-05	1.66e-12	5.76e-07	1.8e-05	0.00161253	0.0134852	k__Bacteria;p__Actinobacteria;c__Actinomycetia;o__Micrococcales;f__Microbacteriaceae;g__Agrococcus				Gallaecimonas
f__Pseudonocardiaceae;g__Prauserella	3.52e-06	1.48e-12	5.43e-07	1.43e-05	3.08e-12	7.85e-07	1.79e-05	0.0031977	0.0135367	k__Bacteria;p__Actinobacteria;c__Actinomycetia;o__Pseudonocardiales;f__Pseudonocardiaceae;g__Prauserella				Rowavirus
f__Aerococcaceae;g__Facklamia	2.41e-06	1.02e-12	4.52e-07	1.54e-05	7.75e-12	1.25e-06	1.78e-05	0.00359488	0.0135383	k__Bacteria;p__Firmicutes;c__Bacilli;o__Lactobacillales;f__Aerococcaceae;g__Facklamia				Chopinvirus
f__Nocardiaceae;g__Antrihabitans	1.32e-05	1.09e-11	1.48e-06	4.53e-06	5.63e-13	3.36e-07	1.77e-05	0.00537334	0.0137838	k__Bacteria;p__Actinobacteria;c__Actinomycetia;o__Corynebacteriales;f__Nocardiaceae;g__Antrihabitans				Godonkavirus
f__Lachnospiraceae;g__Niameybacter	1.29e-06	8.9e-13	4.22e-07	1.61e-05	4.8e-12	9.8e-07	1.74e-05	0.00261342	0.0135106	k__Bacteria;p__Firmicutes;c__Clostridia;o__Eubacteriales;f__Lachnospiraceae;g__Niameybacter				Cheoctovirus
f__Oceanospirillaceae;g__Marinobacterium	1.06e-07	2.11e-14	6.5e-08	1.72e-05	3.46e-12	8.31e-07	1.73e-05	0.00166019	0.0134871	k__Bacteria;p__Proteobacteria;c__Gammaproteobacteria;o__Oceanospirillales;f__Oceanospirillaceae;g__Marinobacterium
f__Enterobacteriaceae;g__Yokenella	0	0	0	1.73e-05	7.65e-13	3.91e-07	1.73e-05	0.000707	0.0134011	k__Bacteria;p__Proteobacteria;c__Gammaproteobacteria;o__Enterobacterales;f__Enterobacteriaceae;g__Yokenella
f__Acidithiobacillaceae;g__Acidithiobacillus	1.75e-06	1.6e-12	5.65e-07	1.54e-05	2.06e-12	6.42e-07	1.71e-05	0.00223213	0.0135036	k__Bacteria;p__Proteobacteria;c__Acidithiobacillia;o__Acidithiobacillales;f__Acidithiobacillaceae;g__Acidithiobacillus
f__Microbulbiferaceae;g__Microbulbifer	0	0	0	1.7e-05	3.02e-12	7.77e-07	1.7e-05	0.0015331	0.0134818	k__Bacteria;p__Proteobacteria;c__Gammaproteobacteria;o__Cellvibrionales;f__Microbulbiferaceae;g__Microbulbifer
f__Micromonosporaceae;g__Longispora	0	0	0	1.7e-05	1.56e-12	5.58e-07	1.7e-05	0.0010406	0.013449	k__Bacteria;p__Actinobacteria;c__Actinomycetia;o__Micromonosporales;f__Micromonosporaceae;g__Longispora
f__Trichocomaceae;g__Talaromyces	6.33e-06	2.55e-12	7.15e-07	1.06e-05	1.6e-12	5.66e-07	1.7e-05	0.00619859	0.01427	k__Eukaryota;p__Ascomycota;c__Eurotiomycetes;o__Eurotiales;f__Trichocomaceae;g__Talaromyces
f__Burkholderiaceae;g__Caballeronia	3.53e-06	1.91e-12	6.18e-07	1.32e-05	1.34e-12	5.18e-07	1.67e-05	0.00303089	0.0135359	k__Bacteria;p__Proteobacteria;c__Betaproteobacteria;o__Burkholderiales;f__Burkholderiaceae;g__Caballeronia
f__Vibrionaceae;g__Enterovibrio	0	0	0	1.67e-05	9.97e-13	4.47e-07	1.67e-05	0.000826	0.0134226	k__Bacteria;p__Proteobacteria;c__Gammaproteobacteria;o__Vibrionales;f__Vibrionaceae;g__Enterovibrio
f__Aspergillaceae;g__Aspergillus	1.16e-05	1.33e-11	1.63e-06	5.08e-06	7.96e-13	3.99e-07	1.66e-05	0.0073654	0.0155898	k__Eukaryota;p__Ascomycota;c__Eurotiomycetes;o__Eurotiales;f__Aspergillaceae;g__Aspergillus
f__Dermatophilaceae;g__Dermatophilus	7.29e-06	2.87e-12	7.57e-07	9.35e-06	8.19e-13	4.05e-07	1.66e-05	0.0346567	0.0650432	k__Bacteria;p__Actinobacteria;c__Actinomycetia;o__Micrococcales;f__Dermatophilaceae;g__Dermatophilus
f__unclassified_Burkholderiales_family;g__Paucibacter	0	0	0	1.66e-05	5e-12	1e-06	1.66e-05	0.00212886	0.0135013	k__Bacteria;p__Proteobacteria;c__Betaproteobacteria;o__Burkholderiales;f__unclassified_Burkholderiales_family;g__Paucibacter
f__Brevibacteriaceae;g__Sediminivirga	2.22e-06	3.68e-13	2.71e-07	1.43e-05	2.51e-12	7.09e-07	1.66e-05	0.00221624	0.0135032	k__Bacteria;p__Actinobacteria;c__Actinomycetia;o__Micrococcales;f__Brevibacteriaceae;g__Sediminivirga
f__Cellvibrionaceae;g__Cellvibrio	0	0	0	1.65e-05	1.36e-12	5.22e-07	1.65e-05	0.00102471	0.0134474	k__Bacteria;p__Proteobacteria;c__Gammaproteobacteria;o__Cellvibrionales;f__Cellvibrionaceae;g__Cellvibrio
f__Micromonosporaceae;g__Actinocatenispora	3.85e-06	1.36e-12	5.21e-07	1.26e-05	7.63e-13	3.91e-07	1.64e-05	0.00267696	0.0135115	k__Bacteria;p__Actinobacteria;c__Actinomycetia;o__Micromonosporales;f__Micromonosporaceae;g__Actinocatenispora
f__Mucoraceae;g__Apophysomyces	1.23e-06	2.6e-13	2.28e-07	1.52e-05	4.86e-12	9.86e-07	1.65e-05	0.00264519	0.0135111	k__Eukaryota;p__Mucoromycota;c__Mucoromycetes;o__Mucorales;f__Mucoraceae;g__Apophysomyces
f__Streptosporangiaceae;g__Nonomuraea	1.41e-06	6.24e-13	3.53e-07	1.49e-05	2.05e-12	6.4e-07	1.63e-05	0.00190644	0.0134954	k__Bacteria;p__Actinobacteria;c__Actinomycetia;o__Streptosporangiales;f__Streptosporangiaceae;g__Nonomuraea
f__Oceanospirillaceae;g__Oceanospirillum	0	0	0	1.63e-05	1.16e-12	4.82e-07	1.63e-05	0.000937	0.0134378	k__Bacteria;p__Proteobacteria;c__Gammaproteobacteria;o__Oceanospirillales;f__Oceanospirillaceae;g__Oceanospirillum
f__Flavobacteriaceae;g__Aquimarina	8.49e-07	1.56e-12	5.59e-07	1.54e-05	5.41e-12	1.04e-06	1.63e-05	0.00294351	0.0135354	k__Bacteria;p__Bacteroidota;c__Flavobacteriia;o__Flavobacteriales;f__Flavobacteriaceae;g__Aquimarina
f__Moraxellaceae;g__Paraperlucidibaca	0	0	0	1.62e-05	5.18e-12	1.02e-06	1.62e-05	0.0022083	0.0135031	k__Bacteria;p__Proteobacteria;c__Gammaproteobacteria;o__Moraxellales;f__Moraxellaceae;g__Paraperlucidibaca
f__Ectothiorhodospiraceae;g__Halofilum	0	0	0	1.62e-05	2.29e-12	6.76e-07	1.62e-05	0.00144572	0.0134776	k__Bacteria;p__Proteobacteria;c__Gammaproteobacteria;o__Chromatiales;f__Ectothiorhodospiraceae;g__Halofilum
f__Lactobacillaceae;g__Latilactobacillus	3.42e-06	3.81e-12	8.73e-07	1.27e-05	3.93e-13	2.8e-07	1.61e-05	0.00354722	0.0135382	k__Bacteria;p__Firmicutes;c__Bacilli;o__Lactobacillales;f__Lactobacillaceae;g__Latilactobacillus
f__Dermabacteraceae;g__Devriesea	4.84e-06	2.05e-13	2.03e-07	1.11e-05	4.26e-13	2.92e-07	1.59e-05	0.00201765	0.0134985	k__Bacteria;p__Actinobacteria;c__Actinomycetia;o__Micrococcales;f__Dermabacteraceae;g__Devriesea
f__Clostridiaceae;g__Marinisporobacter	0	0	0	1.59e-05	2.45e-12	7e-07	1.59e-05	0.00150132	0.0134803	k__Bacteria;p__Firmicutes;c__Clostridia;o__Eubacteriales;f__Clostridiaceae;g__Marinisporobacter
f__Tsukamurellaceae;g__Tsukamurella	2.81e-06	2.35e-12	6.86e-07	1.3e-05	5.03e-12	1e-06	1.58e-05	0.00414122	0.0135593	k__Bacteria;p__Actinobacteria;c__Actinomycetia;o__Corynebacteriales;f__Tsukamurellaceae;g__Tsukamurella
f__Flavobacteriaceae;g__Antarcticibacterium	2.63e-07	1.27e-13	1.59e-07	1.54e-05	8.7e-13	4.17e-07	1.57e-05	0.000921	0.0134358	k__Bacteria;p__Bacteroidota;c__Flavobacteriia;o__Flavobacteriales;f__Flavobacteriaceae;g__Antarcticibacterium
f__Staphylococcaceae;g__Abyssicoccus	1.02e-06	6.65e-13	3.65e-07	1.46e-05	1.33e-12	5.15e-07	1.56e-05	0.00158076	0.0134839	k__Bacteria;p__Firmicutes;c__Bacilli;o__Bacillales;f__Staphylococcaceae;g__Abyssicoccus
f__Sinobacteraceae;g__Nevskia	0	0	0	1.56e-05	2.75e-13	2.34e-07	1.56e-05	0.000421	0.0133007	k__Bacteria;p__Proteobacteria;c__Gammaproteobacteria;o__Nevskiales;f__Sinobacteraceae;g__Nevskia
f__unclassified_Caudoviricetes_family;g__Hiyaavirus	3.29e-06	2.3e-12	6.78e-07	1.23e-05	4.84e-13	3.11e-07	1.56e-05	0.00299117	0.0135357	k__Viruses;p__Uroviricota;c__Caudoviricetes;o__unclassified_Caudoviricetes_order;f__unclassified_Caudoviricetes_family;g__Hiyaavirus
f__Moraxellaceae;g__Fluviicoccus	0	0	0	1.55e-05	1.47e-12	5.42e-07	1.55e-05	0.0011677	0.0134601	k__Bacteria;p__Proteobacteria;c__Gammaproteobacteria;o__Moraxellales;f__Moraxellaceae;g__Fluviicoccus
f__Straboviridae;g__Krischvirus	0	0	0	1.55e-05	5.3e-12	1.03e-06	1.55e-05	0.00235128	0.013506	k__Viruses;p__Uroviricota;c__Caudoviricetes;o__unclassified_Caudoviricetes_order;f__Straboviridae;g__Krischvirus
f__Dysgonomonadaceae;g__Dysgonomonas	7.43e-07	7.17e-13	3.79e-07	1.44e-05	2.52e-12	7.09e-07	1.52e-05	0.00208914	0.0135003	k__Bacteria;p__Bacteroidota;c__Bacteroidia;o__Bacteroidales;f__Dysgonomonadaceae;g__Dysgonomonas
f__Azospirillaceae;g__Azospirillum	2.42e-06	2.13e-12	6.52e-07	1.27e-05	9.62e-13	4.39e-07	1.52e-05	0.00274051	0.0135125	k__Bacteria;p__Proteobacteria;c__Alphaproteobacteria;o__Rhodospirillales;f__Azospirillaceae;g__Azospirillum
f__Cyclobacteriaceae;g__Cecembia	5.37e-06	7.64e-13	3.91e-07	9.7e-06	9.98e-13	4.47e-07	1.51e-05	0.00457811	0.0135593	k__Bacteria;p__Bacteroidota;c__Cytophagia;o__Cytophagales;f__Cyclobacteriaceae;g__Cecembia
f__Aerococcaceae;g__Dolosicoccus	4.18e-07	1.04e-13	1.44e-07	1.46e-05	3.4e-12	8.25e-07	1.5e-05	0.00210503	0.0135007	k__Bacteria;p__Firmicutes;c__Bacilli;o__Lactobacillales;f__Aerococcaceae;g__Dolosicoccus
f__Rhodanobacteraceae;g__Luteibacter	0	0	0	1.5e-05	2.11e-13	2.05e-07	1.5e-05	0.000357	0.013257	k__Bacteria;p__Proteobacteria;c__Gammaproteobacteria;o__Xanthomonadales;f__Rhodanobacteraceae;g__Luteibacter
f__Erythrobacteraceae;g__Erythrobacter	8.77e-07	2.43e-13	2.2e-07	1.41e-05	1.86e-12	6.11e-07	1.49e-05	0.00169991	0.0134886	k__Bacteria;p__Proteobacteria;c__Alphaproteobacteria;o__Sphingomonadales;f__Erythrobacteraceae;g__Erythrobacter
f__Bacillaceae;g__Lederbergia	8.2e-07	4.24e-14	9.2e-08	1.4e-05	9.12e-12	1.35e-06	1.48e-05	0.00365049	0.0135385	k__Bacteria;p__Firmicutes;c__Bacilli;o__Bacillales;f__Bacillaceae;g__Lederbergia
f__Paenibacillaceae;g__Ammoniphilus	1.18e-07	7e-14	1.18e-07	1.44e-05	1.38e-12	5.25e-07	1.45e-05	0.00130274	0.0134695	k__Bacteria;p__Firmicutes;c__Bacilli;o__Bacillales;f__Paenibacillaceae;g__Ammoniphilus
f__unclassified_Caudoviricetes_family;g__Terapinvirus	1.45e-05	1.14e-11	1.51e-06	6.93e-09	9.02e-17	4.25e-09	1.45e-05	0.00369815	0.0135387	k__Viruses;p__Uroviricota;c__Caudoviricetes;o__unclassified_Caudoviricetes_order;f__unclassified_Caudoviricetes_family;g__Terapinvirus
f__Pasteurellaceae;g__Gallibacterium	0	0	0	1.45e-05	1.45e-12	5.38e-07	1.45e-05	0.00127891	0.013468	k__Bacteria;p__Proteobacteria;c__Gammaproteobacteria;o__Pasteurellales;f__Pasteurellaceae;g__Gallibacterium
f__Marinobacteraceae;g__Tamilnaduibacter	0	0	0	1.44e-05	2.97e-12	7.71e-07	1.44e-05	0.00188261	0.0134947	k__Bacteria;p__Proteobacteria;c__Gammaproteobacteria;o__Pseudomonadales;f__Marinobacteraceae;g__Tamilnaduibacter
f__Actinomycetaceae;g__Changpingibacter	2.42e-06	1.4e-12	5.3e-07	1.18e-05	2.4e-12	6.93e-07	1.42e-05	0.00334863	0.0135374	k__Bacteria;p__Actinobacteria;c__Actinomycetia;o__Actinomycetales;f__Actinomycetaceae;g__Changpingibacter
f__Alcaligenaceae;g__Eoetvoesia	0	0	0	1.42e-05	2.83e-12	7.52e-07	1.42e-05	0.00183495	0.0134932	k__Bacteria;p__Proteobacteria;c__Betaproteobacteria;o__Burkholderiales;f__Alcaligenaceae;g__Eoetvoesia
f__Propionibacteriaceae;g__Propioniferax	3.78e-06	7e-13	3.74e-07	1.04e-05	9.79e-13	4.42e-07	1.42e-05	0.0031421	0.0135364	k__Bacteria;p__Actinobacteria;c__Actinomycetia;o__Propionibacteriales;f__Propionibacteriaceae;g__Propioniferax
f__Trichosporonaceae;g__Apiotrichum	1.67e-06	2.8e-12	7.49e-07	1.22e-05	3.24e-12	8.05e-07	1.38e-05	0.00372992	0.0135388	k__Eukaryota;p__Basidiomycota;c__Tremellomycetes;o__Trichosporonales;f__Trichosporonaceae;g__Apiotrichum
f__unclassified_Caudoviricetes_family;g__Audreyjarvisvirus	3.01e-07	4.54e-13	3.01e-07	1.35e-05	5.74e-12	1.07e-06	1.38e-05	0.00306267	0.013536	k__Viruses;p__Uroviricota;c__Caudoviricetes;o__unclassified_Caudoviricetes_order;f__unclassified_Caudoviricetes_family;g__Audreyjarvisvirus
f__Candidatus_Brocadiaceae;g__Candidatus_Jettenia	0	0	0	1.38e-05	1.81e-12	6.01e-07	1.38e-05	0.00149338	0.0134799	k__Bacteria;p__Planctomycetota;c__Candidatus_Brocadiia;o__Candidatus_Brocadiales;f__Candidatus_Brocadiaceae;g__Candidatus_Jettenia
f__Thiovulaceae;g__Sulfurimonas	0	0	0	1.38e-05	4.96e-12	9.96e-07	1.38e-05	0.00263725	0.0135109	k__Bacteria;p__Proteobacteria;c__Epsilonproteobacteria;o__Campylobacterales;f__Thiovulaceae;g__Sulfurimonas
f__Steroidobacteraceae;g__Povalibacter	0	0	0	1.36e-05	1.21e-12	4.93e-07	1.36e-05	0.00119947	0.0134625	k__Bacteria;p__Proteobacteria;c__Gammaproteobacteria;o__Nevskiales;f__Steroidobacteraceae;g__Povalibacter
f__Bacillaceae;g__Neobacillus	0	0	0	1.35e-05	4.28e-12	9.25e-07	1.35e-05	0.00243866	0.0135076	k__Bacteria;p__Firmicutes;c__Bacilli;o__Bacillales;f__Bacillaceae;g__Neobacillus
f__Comamonadaceae;g__Variovorax	4.85e-06	2.91e-12	7.62e-07	8.63e-06	1.72e-12	5.86e-07	1.35e-05	0.00727184	0.0154301	k__Bacteria;p__Proteobacteria;c__Betaproteobacteria;o__Burkholderiales;f__Comamonadaceae;g__Variovorax
f__Carnobacteriaceae;g__Allofustis	7.1e-08	4.53e-15	3.01e-08	1.34e-05	2.14e-12	6.55e-07	1.35e-05	0.00169197	0.0134883	k__Bacteria;p__Firmicutes;c__Bacilli;o__Lactobacillales;f__Carnobacteriaceae;g__Allofustis
f__Comamonadaceae;g__Acidovorax	4.36e-06	1.14e-12	4.76e-07	9.03e-06	2.59e-12	7.19e-07	1.34e-05	0.0055887	0.0138576	k__Bacteria;p__Proteobacteria;c__Betaproteobacteria;o__Burkholderiales;f__Comamonadaceae;g__Acidovorax
f__Roseobacteraceae;g__Leisingera	0	0	0	1.33e-05	4.54e-12	9.53e-07	1.33e-05	0.00256575	0.0135098	k__Bacteria;p__Proteobacteria;c__Alphaproteobacteria;o__Rhodobacterales;f__Roseobacteraceae;g__Leisingera
f__Intrasporangiaceae;g__Phycicoccus	3.57e-06	4.75e-13	3.08e-07	9.56e-06	3.65e-12	8.55e-07	1.31e-05	0.00492057	0.013648	k__Bacteria;p__Actinobacteria;c__Actinomycetia;o__Micrococcales;f__Intrasporangiaceae;g__Phycicoccus
f__Geodermatophilaceae;g__Geodermatophilus	5.05e-06	2.24e-12	6.7e-07	7.97e-06	1.78e-12	5.97e-07	1.3e-05	0.0101112	0.0201046	k__Bacteria;p__Actinobacteria;c__Actinomycetia;o__Geodermatophilales;f__Geodermatophilaceae;g__Geodermatophilus
f__Aliterellaceae;g__Aliterella	2.47e-06	2.54e-11	2.25e-06	1.05e-05	3.97e-12	8.91e-07	1.29e-05	0.0098376	0.0196292	k__Bacteria;p__Cyanobacteria;c__unclassified_Cyanobacteria_class;o__Chroococcidiopsidales;f__Aliterellaceae;g__Aliterella
f__Shewanellaceae;g__Shewanella	1.11e-06	1.59e-12	5.64e-07	1.18e-05	1.81e-12	6.02e-07	1.29e-05	0.00278023	0.013513	k__Bacteria;p__Proteobacteria;c__Gammaproteobacteria;o__Alteromonadales;f__Shewanellaceae;g__Shewanella			ex	Joshi	et	al	2022
f__Oceanospirillaceae;g__Marinomonas	8.97e-07	1.33e-12	5.16e-07	1.2e-05	1.86e-13	1.93e-07	1.29e-05	0.00172374	0.0134895	k__Bacteria;p__Proteobacteria;c__Gammaproteobacteria;o__Oceanospirillales;f__Oceanospirillaceae;g__Marinomonas
f__Dermacoccaceae;g__Barrientosiimonas	7.81e-07	1.75e-13	1.87e-07	1.21e-05	1.67e-12	5.79e-07	1.29e-05	0.00186673	0.0134942	k__Bacteria;p__Actinobacteria;c__Actinomycetia;o__Micrococcales;f__Dermacoccaceae;g__Barrientosiimonas
f__Zoogloeaceae;g__Azoarcus	1.19e-05	7.44e-12	1.22e-06	8.41e-07	2.08e-13	2.04e-07	1.27e-05	0.0039188	0.0135593	k__Bacteria;p__Proteobacteria;c__Betaproteobacteria;o__Rhodocyclales;f__Zoogloeaceae;g__Azoarcus
f__Microbacteriaceae;g__Mycetocola	3.25e-06	5.9e-13	3.43e-07	9.41e-06	1.1e-12	4.69e-07	1.27e-05	0.00338041	0.0135375	k__Bacteria;p__Actinobacteria;c__Actinomycetia;o__Micrococcales;f__Microbacteriaceae;g__Mycetocola
f__Bacillaceae;g__Peribacillus	7.27e-07	3.41e-13	2.61e-07	1.19e-05	3.46e-12	8.32e-07	1.26e-05	0.00279612	0.0135132	k__Bacteria;p__Firmicutes;c__Bacilli;o__Bacillales;f__Bacillaceae;g__Peribacillus
f__Streptomycetaceae;g__Kitasatospora	4.46e-06	3.76e-12	8.68e-07	8.13e-06	2.85e-13	2.39e-07	1.26e-05	0.0069744	0.0151186	k__Bacteria;p__Actinobacteria;c__Actinomycetia;o__Streptomycetales;f__Streptomycetaceae;g__Kitasatospora
f__Dermabacteraceae;g__Helcobacillus	5.98e-08	1.79e-14	5.98e-08	1.25e-05	2.92e-12	7.64e-07	1.26e-05	0.00217652	0.0135024	k__Bacteria;p__Actinobacteria;c__Actinomycetia;o__Micrococcales;f__Dermabacteraceae;g__Helcobacillus
f__Flavobacteriaceae;g__Sinomicrobium	1.45e-07	1.95e-14	6.25e-08	1.24e-05	8.92e-13	4.22e-07	1.25e-05	0.00115975	0.0134594	k__Bacteria;p__Bacteroidota;c__Flavobacteriia;o__Flavobacteriales;f__Flavobacteriaceae;g__Sinomicrobium
f__Demequinaceae;g__Demequina	7.05e-07	7.44e-13	3.86e-07	1.18e-05	5.5e-12	1.05e-06	1.25e-05	0.00356311	0.0135382	k__Bacteria;p__Actinobacteria;c__Actinomycetia;o__Micrococcales;f__Demequinaceae;g__Demequina
f__Plectosphaerellaceae;g__Verticillium	4.27e-06	2.12e-12	6.51e-07	8.21e-06	9.95e-13	4.46e-07	1.25e-05	0.00598058	0.0140909	k__Eukaryota;p__Ascomycota;c__Sordariomycetes;o__Glomerellales;f__Plectosphaerellaceae;g__Verticillium
f__Sutterellaceae;g__Sutterella	1.12e-06	2.31e-13	2.15e-07	1.13e-05	1.61e-12	5.67e-07	1.24e-05	0.00212092	0.0135011	k__Bacteria;p__Proteobacteria;c__Betaproteobacteria;o__Burkholderiales;f__Sutterellaceae;g__Sutterella
f__Flavobacteriaceae;g__Tenacibaculum	0	0	0	1.24e-05	2.28e-13	2.14e-07	1.24e-05	0.000492	0.0133365	k__Bacteria;p__Bacteroidota;c__Flavobacteriia;o__Flavobacteriales;f__Flavobacteriaceae;g__Tenacibaculum
f__unclassified_Caudoviricetes_family;g__Agmunavirus	3.06e-06	1.33e-12	5.16e-07	9.32e-06	8.9e-13	4.22e-07	1.24e-05	0.00377758	0.013539	k__Viruses;p__Uroviricota;c__Caudoviricetes;o__unclassified_Caudoviricetes_order;f__unclassified_Caudoviricetes_family;g__Agmunavirus
f__Microbacteriaceae;g__Frondihabitans	5.12e-06	3.07e-12	7.83e-07	7.1e-06	2.97e-13	2.44e-07	1.22e-05	0.0344351	0.0646986	k__Bacteria;p__Actinobacteria;c__Actinomycetia;o__Micrococcales;f__Microbacteriaceae;g__Frondihabitans
f__Promicromonosporaceae;g__Myceligenerans	2.69e-07	6.98e-14	1.18e-07	1.18e-05	1.66e-12	5.77e-07	1.21e-05	0.00177935	0.0134914	k__Bacteria;p__Actinobacteria;c__Actinomycetia;o__Micrococcales;f__Promicromonosporaceae;g__Myceligenerans
f__Coprobacillaceae;g__Catenibacterium	2.94e-06	1.25e-13	1.58e-07	9.01e-06	1.77e-12	5.96e-07	1.19e-05	0.00357899	0.0135383	k__Bacteria;p__Firmicutes;c__Erysipelotrichia;o__Erysipelotrichales;f__Coprobacillaceae;g__Catenibacterium
f__Chromatiaceae;g__Rheinheimera	0	0	0	1.19e-05	4.02e-12	8.96e-07	1.19e-05	0.00270874	0.013512	k__Bacteria;p__Proteobacteria;c__Gammaproteobacteria;o__Chromatiales;f__Chromatiaceae;g__Rheinheimera
f__Rountreeviridae;g__Negarvirus	3.96e-06	8.14e-13	4.03e-07	7.64e-06	5.43e-13	3.3e-07	1.16e-05	0.00471315	0.0135815	k__Viruses;p__Uroviricota;c__Caudoviricetes;o__unclassified_Caudoviricetes_order;f__Rountreeviridae;g__Negarvirus
f__Sphingobacteriaceae;g__Olivibacter	0	0	0	1.16e-05	1.27e-12	5.03e-07	1.16e-05	0.00148544	0.0134795	k__Bacteria;p__Bacteroidota;c__Sphingobacteriia;o__Sphingobacteriales;f__Sphingobacteriaceae;g__Olivibacter
f__Bacillaceae;g__Cytobacillus	2.56e-07	2.87e-14	7.58e-08	1.13e-05	2.32e-12	6.81e-07	1.15e-05	0.00220035	0.0135029	k__Bacteria;p__Firmicutes;c__Bacilli;o__Bacillales;f__Bacillaceae;g__Cytobacillus
f__Flavobacteriaceae;g__Gramella	1.49e-07	4.46e-14	9.45e-08	1.14e-05	9.75e-13	4.42e-07	1.16e-05	0.00136628	0.0134733	k__Bacteria;p__Bacteroidota;c__Flavobacteriia;o__Flavobacteriales;f__Flavobacteriaceae;g__Gramella
f__Lachnospiraceae;g__Blautia	2.35e-06	7.83e-13	3.96e-07	9.05e-06	1.28e-12	5.06e-07	1.14e-05	0.00342807	0.0135377	k__Bacteria;p__Firmicutes;c__Clostridia;o__Eubacteriales;f__Lachnospiraceae;g__Blautia
f__unclassified_Micrococcales_family;g__Timonella	0	0	0	1.13e-05	1.97e-13	1.99e-07	1.13e-05	0.0005	0.0133399	k__Bacteria;p__Actinobacteria;c__Actinomycetia;o__Micrococcales;f__unclassified_Micrococcales_family;g__Timonella
f__Propionibacteriaceae;g__Propioniciclava	4.18e-06	2.15e-12	6.56e-07	7.09e-06	2.54e-12	7.13e-07	1.13e-05	0.0129479	0.0251013	k__Bacteria;p__Actinobacteria;c__Actinomycetia;o__Propionibacteriales;f__Propionibacteriaceae;g__Propioniciclava
f__Peptoniphilaceae;g__Lagierella	3.75e-06	3.86e-12	8.79e-07	7.38e-06	6.35e-13	3.56e-07	1.11e-05	0.00748897	0.0157149	k__Bacteria;p__Firmicutes;c__Tissierellia;o__Tissierellales;f__Peptoniphilaceae;g__Lagierella
f__Flavobacteriaceae;g__Maribacter	0	0	0	1.11e-05	3.6e-12	8.48e-07	1.11e-05	0.00273257	0.0135124	k__Bacteria;p__Bacteroidota;c__Flavobacteriia;o__Flavobacteriales;f__Flavobacteriaceae;g__Maribacter
f__Spirosomaceae;g__Dyadobacter	0	0	0	1.11e-05	1.09e-12	4.66e-07	1.11e-05	0.00145366	0.013478	k__Bacteria;p__Bacteroidota;c__Cytophagia;o__Cytophagales;f__Spirosomaceae;g__Dyadobacter
f__Neisseriaceae;g__Vitreoscilla	0	0	0	1.1e-05	2.03e-12	6.37e-07	1.1e-05	0.00204943	0.0134993	k__Bacteria;p__Proteobacteria;c__Betaproteobacteria;o__Neisseriales;f__Neisseriaceae;g__Vitreoscilla
f__Waddliaceae;g__Waddlia	1.01e-05	2.11e-12	6.5e-07	8.51e-07	4.7e-14	9.7e-08	1.09e-05	0.00254192	0.0135094	k__Bacteria;p__Chlamydiae;c__Chlamydiia;o__Parachlamydiales;f__Waddliaceae;g__Waddlia
f__Parvoviridae;g__Tetuambidensovirus	0	0	0	1.09e-05	1.31e-12	5.12e-07	1.09e-05	0.00162842	0.0134858	k__Viruses;p__Cossaviricota;c__Quintoviricetes;o__Piccovirales;f__Parvoviridae;g__Tetuambidensovirus
f__Chitinophagaceae;g__Taibaiella	1.57e-07	1.24e-13	1.57e-07	1.07e-05	2.16e-13	2.08e-07	1.08e-05	0.000778	0.0134147	k__Bacteria;p__Bacteroidota;c__Chitinophagia;o__Chitinophagales;f__Chitinophagaceae;g__Taibaiella
f__Comamonadaceae;g__Curvibacter	0	0	0	1.08e-05	8.54e-13	4.13e-07	1.08e-05	0.00132657	0.013471	k__Bacteria;p__Proteobacteria;c__Betaproteobacteria;o__Burkholderiales;f__Comamonadaceae;g__Curvibacter
f__Pseudonocardiaceae;g__Saccharothrix	1.23e-06	4.55e-13	3.02e-07	9.43e-06	1.37e-12	5.23e-07	1.07e-05	0.00266108	0.0135113	k__Bacteria;p__Actinobacteria;c__Actinomycetia;o__Pseudonocardiales;f__Pseudonocardiaceae;g__Saccharothrix
f__Bacillaceae;g__Halobacillus	8.33e-07	2.36e-13	2.17e-07	9.77e-06	2.33e-12	6.83e-07	1.06e-05	0.00289585	0.0135351	k__Bacteria;p__Firmicutes;c__Bacilli;o__Bacillales;f__Bacillaceae;g__Halobacillus
f__Flavobacteriaceae;g__Leeuwenhoekiella	3.87e-07	4.11e-13	2.87e-07	1.02e-05	4.59e-12	9.58e-07	1.06e-05	0.00360282	0.0135384	k__Bacteria;p__Bacteroidota;c__Flavobacteriia;o__Flavobacteriales;f__Flavobacteriaceae;g__Leeuwenhoekiella			Incertae	Sedis;g		Caldicellulosiruptor
f__Flavobacteriaceae;g__Galbibacter	2.27e-07	9.77e-14	1.4e-07	1.03e-05	1.14e-12	4.77e-07	1.06e-05	0.00168403	0.013488	k__Bacteria;p__Bacteroidota;c__Flavobacteriia;o__Flavobacteriales;f__Flavobacteriaceae;g__Galbibacter
f__Sphingobacteriaceae;g__Mucilaginibacter	2.61e-08	3.4e-15	2.61e-08	1.05e-05	4.71e-12	9.7e-07	1.05e-05	0.00331686	0.0135372	k__Bacteria;p__Bacteroidota;c__Sphingobacteriia;o__Sphingobacteriales;f__Sphingobacteriaceae;g__Mucilaginibacter			A	particles
f__Azonexaceae;g__Dechloromonas	9.6e-06	6.94e-11	3.73e-06	9.04e-07	1.86e-13	1.93e-07	1.05e-05	0.0415031	0.0772972	k__Bacteria;p__Proteobacteria;c__Betaproteobacteria;o__Rhodocyclales;f__Azonexaceae;g__Dechloromonas
f__Micrococcaceae;g__Neomicrococcus	1.37e-06	2.27e-13	2.13e-07	9.07e-06	7.62e-13	3.9e-07	1.04e-05	0.00204148	0.0134991	k__Bacteria;p__Actinobacteria;c__Actinomycetia;o__Micrococcales;f__Micrococcaceae;g__Neomicrococcus
f__Flavobacteriaceae;g__Muricauda	2.53e-06	2.1e-12	6.48e-07	7.84e-06	1.15e-12	4.79e-07	1.04e-05	0.00493645	0.013648	k__Bacteria;p__Bacteroidota;c__Flavobacteriia;o__Flavobacteriales;f__Flavobacteriaceae;g__Muricauda
f__unclassified_Caudoviricetes_family;g__Squashvirus	6.85e-06	2.83e-12	7.52e-07	3.43e-06	2.54e-13	2.25e-07	1.03e-05	0.00658517	0.014628	k__Viruses;p__Uroviricota;c__Caudoviricetes;o__unclassified_Caudoviricetes_order;f__unclassified_Caudoviricetes_family;g__Squashvirus
f__Fluviibacteraceae;g__Fluviibacter	0	0	0	1.02e-05	4.58e-13	3.03e-07	1.02e-05	0.000961	0.0134406	k__Bacteria;p__Proteobacteria;c__Betaproteobacteria;o__Rhodocyclales;f__Fluviibacteraceae;g__Fluviibacter
f__Jiangellaceae;g__Phytoactinopolyspora	5.51e-07	1.67e-13	1.83e-07	9.57e-06	4.88e-12	9.88e-07	1.01e-05	0.00390291	0.0135593	k__Bacteria;p__Actinobacteria;c__Actinomycetia;o__Jiangellales;f__Jiangellaceae;g__Phytoactinopolyspora
f__Alcaligenaceae;g__Paralcaligenes	0	0	0	1.01e-05	1.29e-12	5.08e-07	1.01e-05	0.00173963	0.01349	k__Bacteria;p__Proteobacteria;c__Betaproteobacteria;o__Burkholderiales;f__Alcaligenaceae;g__Paralcaligenes
f__Clavicipitaceae;g__Metarhizium	2.52e-06	5.18e-13	3.22e-07	7.52e-06	6.79e-13	3.69e-07	1e-05	0.0035075	0.013538	k__Eukaryota;p__Ascomycota;c__Sordariomycetes;o__Hypocreales;f__Clavicipitaceae;g__Metarhizium
f__Saccharomycodaceae;g__Hanseniaspora	8.57e-06	4.56e-12	9.55e-07	1.24e-06	4.6e-13	3.03e-07	9.8e-06	0.00457017	0.0135593	k__Eukaryota;p__Ascomycota;c__Saccharomycetes;o__Saccharomycetales;f__Saccharomycodaceae;g__Hanseniaspora
f__Marinilabiliaceae;g__Saccharicrinis	2.43e-07	6.18e-14	1.11e-07	9.49e-06	3.28e-13	2.56e-07	9.74e-06	0.000977	0.0134423	k__Bacteria;p__Bacteroidota;c__Bacteroidia;o__Marinilabiliales;f__Marinilabiliaceae;g__Saccharicrinis
f__Bacillaceae;g__Niallia	3.65e-06	2.65e-12	7.28e-07	6.08e-06	1.25e-12	5e-07	9.72e-06	0.0177899	0.0342547	k__Bacteria;p__Firmicutes;c__Bacilli;o__Bacillales;f__Bacillaceae;g__Niallia
f__Bacillaceae;g__Paraliobacillus	1.06e-07	5.66e-14	1.06e-07	9.62e-06	1.05e-12	4.59e-07	9.73e-06	0.0017158	0.0134892	k__Bacteria;p__Firmicutes;c__Bacilli;o__Bacillales;f__Bacillaceae;g__Paraliobacillus
f__Bacillaceae;g__Anoxybacillus	1.91e-06	4.2e-13	2.9e-07	7.81e-06	1.43e-12	5.34e-07	9.72e-06	0.00365843	0.0135386	k__Bacteria;p__Firmicutes;c__Bacilli;o__Bacillales;f__Bacillaceae;g__Anoxybacillus
f__Ectothiorhodospiraceae;g__Ectothiorhodospira	0	0	0	9.55e-06	5.45e-13	3.3e-07	9.55e-06	0.00113592	0.0134575	k__Bacteria;p__Proteobacteria;c__Gammaproteobacteria;o__Chromatiales;f__Ectothiorhodospiraceae;g__Ectothiorhodospira
f__Lactobacillaceae;g__Lentilactobacillus	2.89e-06	6.47e-12	1.14e-06	6.65e-06	1.19e-12	4.88e-07	9.54e-06	0.0124607	0.0242671	k__Bacteria;p__Firmicutes;c__Bacilli;o__Lactobacillales;f__Lactobacillaceae;g__Lentilactobacillus
f__Micromonosporaceae;g__Verrucosispora	6.75e-06	4.51e-12	9.5e-07	2.74e-06	2.97e-13	2.44e-07	9.49e-06	0.00694263	0.0151053	k__Bacteria;p__Actinobacteria;c__Actinomycetia;o__Micromonosporales;f__Micromonosporaceae;g__Verrucosispora
f__Kytococcaceae;g__Kytococcus	8.09e-07	9.29e-13	4.31e-07	8.66e-06	1.54e-12	5.54e-07	9.47e-06	0.00322948	0.0135368	k__Bacteria;p__Actinobacteria;c__Actinomycetia;o__Micrococcales;f__Kytococcaceae;g__Kytococcus
f__Planococcaceae;g__Bhargavaea	3.21e-07	5.15e-13	3.21e-07	9.09e-06	2.56e-12	7.15e-07	9.41e-06	0.00323742	0.0135369	k__Bacteria;p__Firmicutes;c__Bacilli;o__Bacillales;f__Planococcaceae;g__Bhargavaea
f__Herelleviridae;g__Pecentumvirus	0	0	0	9.32e-06	9.46e-13	4.35e-07	9.32e-06	0.00159665	0.0134845	k__Viruses;p__Uroviricota;c__Caudoviricetes;o__unclassified_Caudoviricetes_order;f__Herelleviridae;g__Pecentumvirus
f__Ardenticatenaceae;g__Candidatus_Promineofilum	7.73e-06	1.14e-11	1.51e-06	1.53e-06	4.87e-13	3.12e-07	9.26e-06	0.00708208	0.0152744	k__Bacteria;p__Chloroflexi;c__Ardenticatenia;o__Ardenticatenales;f__Ardenticatenaceae;g__Candidatus_Promineofilum
f__Hymenobacteraceae;g__Pontibacter	0	0	0	9.22e-06	5.75e-13	3.39e-07	9.22e-06	0.00123919	0.0134653	k__Bacteria;p__Bacteroidota;c__Cytophagia;o__Cytophagales;f__Hymenobacteraceae;g__Pontibacter
f__Nocardioidaceae;g__Micropruina	2.96e-06	9.23e-13	4.3e-07	6.06e-06	1.1e-12	4.69e-07	9.02e-06	0.00610503	0.0141703	k__Bacteria;p__Actinobacteria;c__Actinomycetia;o__Propionibacteriales;f__Nocardioidaceae;g__Micropruina
f__Saccotheciaceae;g__Aureobasidium	1.82e-06	2.3e-12	6.78e-07	7.1e-06	2.86e-13	2.39e-07	8.92e-06	0.00453045	0.0135593	k__Eukaryota;p__Ascomycota;c__Dothideomycetes;o__Dothideales;f__Saccotheciaceae;g__Aureobasidium
f__unclassified_Caudoviricetes_family;g__Tinduovirus	7.37e-06	1.03e-11	1.44e-06	1.39e-06	1.51e-13	1.74e-07	8.76e-06	0.00685702	0.0149957	k__Viruses;p__Uroviricota;c__Caudoviricetes;o__unclassified_Caudoviricetes_order;f__unclassified_Caudoviricetes_family;g__Tinduovirus
f__Hypocreaceae;g__Trichoderma	2.73e-06	2.35e-12	6.85e-07	5.93e-06	1.14e-12	4.78e-07	8.66e-06	0.00751809	0.0157566	k__Eukaryota;p__Ascomycota;c__Sordariomycetes;o__Hypocreales;f__Hypocreaceae;g__Trichoderma
f__Ectothiorhodospiraceae;g__Aquisalimonas	0	0	0	8.66e-06	1.71e-12	5.84e-07	8.66e-06	0.002391	0.0135068	k__Bacteria;p__Proteobacteria;c__Gammaproteobacteria;o__Chromatiales;f__Ectothiorhodospiraceae;g__Aquisalimonas
f__Rhizobiaceae;g__Shinella	8.08e-06	1.28e-11	1.6e-06	5.79e-07	3.41e-14	8.26e-08	8.66e-06	0.00627096	0.0143216	k__Bacteria;p__Proteobacteria;c__Alphaproteobacteria;o__Hyphomicrobiales;f__Rhizobiaceae;g__Shinella
f__Syntrophaceae;g__Syntrophus	3.4e-06	2.14e-12	6.55e-07	5.23e-06	5.96e-13	3.45e-07	8.63e-06	0.0294581	0.0554946	k__Bacteria;p__Proteobacteria;c__Deltaproteobacteria;o__Syntrophales;f__Syntrophaceae;g__Syntrophus
f__Propionibacteriaceae;g__Auraticoccus	2.16e-06	4.51e-13	3e-07	6.45e-06	1.77e-13	1.88e-07	8.6e-06	0.00299912	0.0135357	k__Bacteria;p__Actinobacteria;c__Actinomycetia;o__Propionibacteriales;f__Propionibacteriaceae;g__Auraticoccus
f__Weeksellaceae;g__Apibacter	1.51e-07	1.14e-13	1.51e-07	8.44e-06	1.02e-12	4.51e-07	8.59e-06	0.00203354	0.0134989	k__Bacteria;p__Bacteroidota;c__Flavobacteriia;o__Flavobacteriales;f__Weeksellaceae;g__Apibacter
f__Clostridiaceae;g__Paraclostridium	3.99e-07	3.1e-13	2.49e-07	8.14e-06	1.14e-12	4.78e-07	8.54e-06	0.00249426	0.0135086	k__Bacteria;p__Firmicutes;c__Clostridia;o__Eubacteriales;f__Clostridiaceae;g__Paraclostridium
f__Weeksellaceae;g__Kaistella	9.24e-07	7.82e-13	3.95e-07	7.5e-06	7.83e-13	3.96e-07	8.42e-06	0.00307061	0.0135361	k__Bacteria;p__Bacteroidota;c__Flavobacteriia;o__Flavobacteriales;f__Weeksellaceae;g__Kaistella
f__Enterococcaceae;g__Bavariicoccus	5.2e-07	3.36e-13	2.59e-07	7.81e-06	1.2e-12	4.91e-07	8.33e-06	0.00272463	0.0135122	k__Bacteria;p__Firmicutes;c__Bacilli;o__Lactobacillales;f__Enterococcaceae;g__Bavariicoccus
f__Haloferacaceae;g__Haloferax	1.46e-06	2.02e-12	6.36e-07	6.8e-06	1.31e-12	5.13e-07	8.26e-06	0.00496823	0.013648	k__Archaea;p__Euryarchaeota;c__Halobacteria;o__Haloferacales;f__Haloferacaceae;g__Haloferax
f__Eubacteriaceae;g__Eubacterium	2.93e-06	1.59e-12	5.64e-07	5.33e-06	7.52e-13	3.88e-07	8.27e-06	0.00857899	0.0175184	k__Bacteria;p__Firmicutes;c__Clostridia;o__Eubacteriales;f__Eubacteriaceae;g__Eubacterium
f__Flavobacteriaceae;g__Polaribacter	5.36e-07	2.73e-13	2.34e-07	7.67e-06	1.42e-12	5.34e-07	8.2e-06	0.0029594	0.0135355	k__Bacteria;p__Bacteroidota;c__Flavobacteriia;o__Flavobacteriales;f__Flavobacteriaceae;g__Polaribacter
f__Aeromonadaceae;g__Zobellella	0	0	0	8.16e-06	1.12e-12	4.74e-07	8.16e-06	0.00205737	0.0134995	k__Bacteria;p__Proteobacteria;c__Gammaproteobacteria;o__Aeromonadales;f__Aeromonadaceae;g__Zobellella
f__Flavobacteriaceae;g__Avrilella	3.11e-08	4.82e-15	3.11e-08	7.89e-06	1.17e-12	4.84e-07	7.92e-06	0.00218447	0.0135025	k__Bacteria;p__Bacteroidota;c__Flavobacteriia;o__Flavobacteriales;f__Flavobacteriaceae;g__Avrilella
f__Paenibacillaceae;g__Brevibacillus	7.48e-07	7.32e-13	3.83e-07	7.15e-06	1.6e-12	5.65e-07	7.89e-06	0.00378553	0.013539	k__Bacteria;p__Firmicutes;c__Bacilli;o__Bacillales;f__Paenibacillaceae;g__Brevibacillus
f__unclassified_Caudoviricetes_family;g__Archimedesvirus	6.26e-06	5.35e-12	1.03e-06	1.55e-06	1.43e-12	5.34e-07	7.81e-06	0.00702118	0.0151622	k__Viruses;p__Uroviricota;c__Caudoviricetes;o__unclassified_Caudoviricetes_order;f__unclassified_Caudoviricetes_family;g__Archimedesvirus
f__Flavobacteriaceae;g__Bizionia	0	0	0	7.74e-06	5.41e-13	3.29e-07	7.74e-06	0.00146161	0.0134784	k__Bacteria;p__Bacteroidota;c__Flavobacteriia;o__Flavobacteriales;f__Flavobacteriaceae;g__Bizionia
f__Caulobacteraceae;g__Phenylobacterium	1.79e-06	2.81e-13	2.37e-07	5.91e-06	2.4e-13	2.19e-07	7.7e-06	0.00280406	0.0135134	k__Bacteria;p__Proteobacteria;c__Alphaproteobacteria;o__Caulobacterales;f__Caulobacteraceae;g__Phenylobacterium
f__Halorubraceae;g__Halolamina	4.17e-07	5.56e-14	1.05e-07	7.25e-06	9.23e-13	4.3e-07	7.67e-06	0.00228773	0.0135047	k__Archaea;p__Euryarchaeota;c__Halobacteria;o__Haloferacales;f__Halorubraceae;g__Halolamina
f__Bacillaceae;g__Salimicrobium	2.04e-06	1.17e-12	4.83e-07	5.51e-06	1.03e-12	4.53e-07	7.55e-06	0.00573963	0.0139654	k__Bacteria;p__Firmicutes;c__Bacilli;o__Bacillales;f__Bacillaceae;g__Salimicrobium
f__Oxalobacteraceae;g__Noviherbaspirillum	6.89e-07	1.71e-12	5.86e-07	6.85e-06	6.41e-14	1.13e-07	7.54e-06	0.00345984	0.0135378	k__Bacteria;p__Proteobacteria;c__Betaproteobacteria;o__Burkholderiales;f__Oxalobacteraceae;g__Noviherbaspirillum
f__unclassified_Caudoviricetes_family;g__Myrnavirus	1.64e-06	1.37e-12	5.23e-07	5.85e-06	4.7e-13	3.07e-07	7.49e-06	0.00475287	0.0135815	k__Viruses;p__Uroviricota;c__Caudoviricetes;o__unclassified_Caudoviricetes_order;f__unclassified_Caudoviricetes_family;g__Myrnavirus
f__Halieaceae;g__Pseudohaliea	6.6e-07	1.91e-13	1.95e-07	6.77e-06	1.02e-12	4.53e-07	7.43e-06	0.00293557	0.0135354	k__Bacteria;p__Proteobacteria;c__Gammaproteobacteria;o__Cellvibrionales;f__Halieaceae;g__Pseudohaliea
f__Microbacteriaceae;g__Salinibacterium	7.94e-07	1.25e-12	5e-07	6.55e-06	9.99e-13	4.47e-07	7.35e-06	0.00406973	0.0135593	k__Bacteria;p__Actinobacteria;c__Actinomycetia;o__Micrococcales;f__Microbacteriaceae;g__Salinibacterium
f__Microbacteriaceae;g__Homoserinimonas	0	0	0	7.31e-06	1.79e-12	5.98e-07	7.31e-06	0.00296734	0.0135355	k__Bacteria;p__Actinobacteria;c__Actinomycetia;o__Micrococcales;f__Microbacteriaceae;g__Homoserinimonas
f__Sphingobacteriaceae;g__Albibacterium	7.71e-08	2.97e-14	7.71e-08	7.17e-06	1.92e-12	6.2e-07	7.24e-06	0.00318182	0.0135366	k__Bacteria;p__Bacteroidota;c__Sphingobacteriia;o__Sphingobacteriales;f__Sphingobacteriaceae;g__Albibacterium
f__Dermacoccaceae;g__Luteipulveratus	8.19e-07	3.01e-13	2.46e-07	6.41e-06	2.25e-12	6.71e-07	7.23e-06	0.00438747	0.0135593	k__Bacteria;p__Actinobacteria;c__Actinomycetia;o__Micrococcales;f__Dermacoccaceae;g__Luteipulveratus
f__Bacillaceae;g__Pontibacillus	0	0	0	7.19e-06	8.95e-13	4.23e-07	7.19e-06	0.00209709	0.0135005	k__Bacteria;p__Firmicutes;c__Bacilli;o__Bacillales;f__Bacillaceae;g__Pontibacillus
f__Bogoriellaceae;g__Bogoriella	0	0	0	7.18e-06	3.59e-12	8.48e-07	7.18e-06	0.00411739	0.0135593	k__Bacteria;p__Actinobacteria;c__Actinomycetia;o__Micrococcales;f__Bogoriellaceae;g__Bogoriella
f__Flavobacteriaceae;g__Winogradskyella	0	0	0	7.15e-06	8.29e-13	4.07e-07	7.15e-06	0.00200176	0.0134981	k__Bacteria;p__Bacteroidota;c__Flavobacteriia;o__Flavobacteriales;f__Flavobacteriaceae;g__Winogradskyella
f__Oceanospirillaceae;g__Thalassolituus	0	0	0	7.09e-06	4.09e-12	9.05e-07	7.09e-06	0.00437952	0.0135593	k__Bacteria;p__Proteobacteria;c__Gammaproteobacteria;o__Oceanospirillales;f__Oceanospirillaceae;g__Thalassolituus
f__Ustilaginaceae;g__Ustilago	6.74e-06	1.15e-12	4.8e-07	3.21e-07	3.49e-14	8.35e-08	7.06e-06	0.00271668	0.0135121	k__Eukaryota;p__Basidiomycota;c__Ustilaginomycetes;o__Ustilaginales;f__Ustilaginaceae;g__Ustilago
f__Sigmoideomycetaceae;g__Thamnocephalis	6.5e-06	5.66e-12	1.06e-06	5.47e-07	9.99e-14	1.41e-07	7.04e-06	0.00552957	0.013811	k__Eukaryota;p__Zoopagomycota;c__Zoopagomycetes;o__Zoopagales;f__Sigmoideomycetaceae;g__Thamnocephalis
f__Nitrospinaceae;g__Nitrospina	2.53e-06	4.95e-13	3.15e-07	4.51e-06	1.26e-12	5.01e-07	7.03e-06	0.00948102	0.019029	k__Bacteria;p__Nitrospinae;c__Nitrospinia;o__Nitrospinales;f__Nitrospinaceae;g__Nitrospina
f__Microbacteriaceae;g__Klugiella	0	0	0	7.04e-06	1.47e-12	5.42e-07	7.04e-06	0.00277229	0.0135129	k__Bacteria;p__Actinobacteria;c__Actinomycetia;o__Micrococcales;f__Microbacteriaceae;g__Klugiella
f__Boseaceae;g__Bosea	7.9e-07	9.41e-13	4.34e-07	6.21e-06	7.46e-13	3.86e-07	7e-06	0.00380936	0.0135391	k__Bacteria;p__Proteobacteria;c__Alphaproteobacteria;o__Hyphomicrobiales;f__Boseaceae;g__Bosea
f__Flavobacteriaceae;g__Salinimicrobium	0	0	0	6.99e-06	6.33e-14	1.12e-07	6.99e-06	0.000445	0.0133139	k__Bacteria;p__Bacteroidota;c__Flavobacteriia;o__Flavobacteriales;f__Flavobacteriaceae;g__Salinimicrobium
f__Oxalobacteraceae;g__Janthinobacterium	1.63e-06	1.05e-12	4.58e-07	5.34e-06	4.2e-13	2.9e-07	6.97e-06	0.00480847	0.0135815	k__Bacteria;p__Proteobacteria;c__Betaproteobacteria;o__Burkholderiales;f__Oxalobacteraceae;g__Janthinobacterium
f__Bacillaceae;g__Caldibacillus	0	0	0	6.89e-06	1.52e-12	5.52e-07	6.89e-06	0.00287996	0.013535	k__Bacteria;p__Firmicutes;c__Bacilli;o__Bacillales;f__Bacillaceae;g__Caldibacillus
f__unclassified_Caudoviricetes_family;g__Rimavirus	4.29e-07	7.19e-14	1.2e-07	6.45e-06	1.46e-12	5.41e-07	6.87e-06	0.00330097	0.0135372	k__Viruses;p__Uroviricota;c__Caudoviricetes;o__unclassified_Caudoviricetes_order;f__unclassified_Caudoviricetes_family;g__Rimavirus
f__Rubrobacteraceae;g__Rubrobacter	9.64e-07	6.78e-13	3.68e-07	5.89e-06	5.65e-12	1.06e-06	6.85e-06	0.00656134	0.014628	k__Bacteria;p__Actinobacteria;c__Rubrobacteria;o__Rubrobacterales;f__Rubrobacteraceae;g__Rubrobacter
f__Chelatococcaceae;g__Chelatococcus	2.61e-06	7.36e-13	3.84e-07	4.22e-06	2.72e-13	2.33e-07	6.84e-06	0.00814122	0.0167336	k__Bacteria;p__Proteobacteria;c__Alphaproteobacteria;o__Hyphomicrobiales;f__Chelatococcaceae;g__Chelatococcus
f__Flavobacteriaceae;g__Nonlabens	0	0	0	6.82e-06	6.75e-13	3.68e-07	6.82e-06	0.0018985	0.0134952	k__Bacteria;p__Bacteroidota;c__Flavobacteriia;o__Flavobacteriales;f__Flavobacteriaceae;g__Nonlabens
f__Sporolactobacillaceae;g__Scopulibacillus	0	0	0	6.78e-06	2.39e-12	6.91e-07	6.78e-06	0.00361077	0.0135384	k__Bacteria;p__Firmicutes;c__Bacilli;o__Bacillales;f__Sporolactobacillaceae;g__Scopulibacillus
f__Propionibacteriaceae;g__Naumannella	2.27e-06	1.21e-12	4.91e-07	4.43e-06	5.69e-13	3.37e-07	6.7e-06	0.00801942	0.0165431	k__Bacteria;p__Actinobacteria;c__Actinomycetia;o__Propionibacteriales;f__Propionibacteriaceae;g__Naumannella
f__Mycobacteriaceae;g__Hoyosella	7.95e-07	2.61e-13	2.28e-07	5.9e-06	1.21e-12	4.92e-07	6.7e-06	0.00376964	0.013539	k__Bacteria;p__Actinobacteria;c__Actinomycetia;o__Corynebacteriales;f__Mycobacteriaceae;g__Hoyosella
f__Peptostreptococcaceae;g__Peptoanaerobacter	2.16e-06	6.19e-13	3.52e-07	4.52e-06	1.08e-12	4.65e-07	6.68e-06	0.00701324	0.0151622	k__Bacteria;p__Firmicutes;c__Clostridia;o__Eubacteriales;f__Peptostreptococcaceae;g__Peptoanaerobacter
f__Cyclobacteriaceae;g__Algoriphagus	3.17e-07	5.02e-13	3.17e-07	6.35e-06	8.2e-13	4.05e-07	6.67e-06	0.00307855	0.0135361	k__Bacteria;p__Bacteroidota;c__Cytophagia;o__Cytophagales;f__Cyclobacteriaceae;g__Algoriphagus
f__Roseobacteraceae;g__Oceanicola	2.39e-06	7.71e-13	3.93e-07	4.27e-06	1.78e-13	1.89e-07	6.66e-06	0.00663107	0.0146683	k__Bacteria;p__Proteobacteria;c__Alphaproteobacteria;o__Rhodobacterales;f__Roseobacteraceae;g__Oceanicola
f__Clostridiaceae;g__Hungatella	4.89e-06	6.12e-12	1.11e-06	1.76e-06	1.38e-12	5.26e-07	6.65e-06	0.025218	0.0478553	k__Bacteria;p__Firmicutes;c__Clostridia;o__Eubacteriales;f__Clostridiaceae;g__Hungatella
f__Bacillaceae;g__Alteribacillus	1.7e-06	6.3e-13	3.55e-07	4.92e-06	3.13e-13	2.5e-07	6.62e-06	0.00449868	0.0135593	k__Bacteria;p__Firmicutes;c__Bacilli;o__Bacillales;f__Bacillaceae;g__Alteribacillus
f__Microbacteriaceae;g__Plantibacter	1.39e-06	1.12e-13	1.5e-07	5.23e-06	1.29e-12	5.07e-07	6.63e-06	0.00460989	0.0135593	k__Bacteria;p__Actinobacteria;c__Actinomycetia;o__Micrococcales;f__Microbacteriaceae;g__Plantibacter
f__Bacillaceae;g__Evansella	0	0	0	6.62e-06	1.66e-12	5.76e-07	6.62e-06	0.00312621	0.0135363	k__Bacteria;p__Firmicutes;c__Bacilli;o__Bacillales;f__Bacillaceae;g__Evansella
f__Piscirickettsiaceae;g__Cycloclasticus	0	0	0	6.6e-06	3.2e-13	2.53e-07	6.6e-06	0.00131862	0.0134705	k__Bacteria;p__Proteobacteria;c__Gammaproteobacteria;o__Thiotrichales;f__Piscirickettsiaceae;g__Cycloclasticus
f__Bacillaceae;g__Pueribacillus	0	0	0	6.52e-06	1.38e-12	5.25e-07	6.52e-06	0.00291174	0.0135352	k__Bacteria;p__Firmicutes;c__Bacilli;o__Bacillales;f__Bacillaceae;g__Pueribacillus
f__unclassified_Caudoviricetes_family;g__Anthonyvirus	4.24e-06	3.26e-12	8.08e-07	2.23e-06	4.76e-13	3.09e-07	6.47e-06	0.0416831	0.0775479	k__Viruses;p__Uroviricota;c__Caudoviricetes;o__unclassified_Caudoviricetes_order;f__unclassified_Caudoviricetes_family;g__Anthonyvirus
f__Flavobacteriaceae;g__Zunongwangia	1.57e-07	1.24e-13	1.57e-07	6.25e-06	3.54e-13	2.66e-07	6.4e-06	0.00174757	0.0134903	k__Bacteria;p__Bacteroidota;c__Flavobacteriia;o__Flavobacteriales;f__Flavobacteriaceae;g__Zunongwangia
f__Flavobacteriaceae;g__Subsaximicrobium	0	0	0	6.34e-06	6.46e-13	3.59e-07	6.34e-06	0.00198588	0.0134976	k__Bacteria;p__Bacteroidota;c__Flavobacteriia;o__Flavobacteriales;f__Flavobacteriaceae;g__Subsaximicrobium
f__Roseobacteraceae;g__Salipiger	1.99e-06	7.1e-13	3.77e-07	4.34e-06	7.37e-13	3.84e-07	6.33e-06	0.00657723	0.014628	k__Bacteria;p__Proteobacteria;c__Alphaproteobacteria;o__Rhodobacterales;f__Roseobacteraceae;g__Salipiger
f__Propionibacteriaceae;g__Luteococcus	3.33e-07	5.53e-13	3.33e-07	5.91e-06	9.18e-12	1.35e-06	6.25e-06	0.00713681	0.0153684	k__Bacteria;p__Actinobacteria;c__Actinomycetia;o__Propionibacteriales;f__Propionibacteriaceae;g__Luteococcus
f__Methylococcaceae;g__Methylobacter	0	0	0	6.21e-06	3.07e-12	7.84e-07	6.21e-06	0.00433981	0.0135593	k__Bacteria;p__Proteobacteria;c__Gammaproteobacteria;o__Methylococcales;f__Methylococcaceae;g__Methylobacter
f__Planococcaceae;g__Metasolibacillus	1.8e-07	1.63e-13	1.8e-07	6.02e-06	1.21e-12	4.92e-07	6.21e-06	0.00325331	0.0135369	k__Bacteria;p__Firmicutes;c__Bacilli;o__Bacillales;f__Planococcaceae;g__Metasolibacillus
f__Flavobacteriaceae;g__Ulvibacter	0	0	0	6.2e-06	5.33e-13	3.27e-07	6.2e-06	0.00182701	0.013493	k__Bacteria;p__Bacteroidota;c__Flavobacteriia;o__Flavobacteriales;f__Flavobacteriaceae;g__Ulvibacter
f__Jiangellaceae;g__Haloactinopolyspora	0	0	0	6.2e-06	2.14e-13	2.07e-07	6.2e-06	0.00107237	0.013452	k__Bacteria;p__Actinobacteria;c__Actinomycetia;o__Jiangellales;f__Jiangellaceae;g__Haloactinopolyspora
f__Enterobacteriaceae;g__Raoultella	1.04e-06	3.92e-13	2.8e-07	5.15e-06	9.77e-13	4.42e-07	6.19e-06	0.00437158	0.0135593	k__Bacteria;p__Proteobacteria;c__Gammaproteobacteria;o__Enterobacterales;f__Enterobacteriaceae;g__Raoultella
f__Planococcaceae;g__Jeotgalibacillus	0	0	0	6.18e-06	2.28e-13	2.14e-07	6.18e-06	0.00112798	0.0134569	k__Bacteria;p__Firmicutes;c__Bacilli;o__Bacillales;f__Planococcaceae;g__Jeotgalibacillus
f__unclassified_Burkholderiales_family;g__Tepidimonas	5.06e-07	3.68e-14	8.58e-08	5.66e-06	1.65e-13	1.82e-07	6.17e-06	0.00134245	0.0134719	k__Bacteria;p__Proteobacteria;c__Betaproteobacteria;o__Burkholderiales;f__unclassified_Burkholderiales_family;g__Tepidimonas
f__Oscillospiraceae;g__Oscillibacter	2.42e-06	8.78e-13	4.19e-07	3.74e-06	5.32e-13	3.26e-07	6.16e-06	0.0289938	0.0547162	k__Bacteria;p__Firmicutes;c__Clostridia;o__Eubacteriales;f__Oscillospiraceae;g__Oscillibacter
f__unclassified_Eubacteriales_family;g__Fenollaria	1.74e-06	1.53e-12	5.54e-07	4.39e-06	3.32e-13	2.58e-07	6.12e-06	0.00660194	0.0146448	k__Bacteria;p__Firmicutes;c__Clostridia;o__Eubacteriales;f__unclassified_Eubacteriales_family;g__Fenollaria
f__Lactobacillaceae;g__Loigolactobacillus	4.74e-06	5.02e-12	1e-06	1.37e-06	1.57e-13	1.77e-07	6.1e-06	0.00977935	0.0195358	k__Bacteria;p__Firmicutes;c__Bacilli;o__Lactobacillales;f__Lactobacillaceae;g__Loigolactobacillus
f__Brucellaceae;g__Brucella	1.43e-06	1.63e-12	5.71e-07	4.65e-06	1.23e-12	4.95e-07	6.08e-06	0.00671139	0.0147547	k__Bacteria;p__Proteobacteria;c__Alphaproteobacteria;o__Hyphomicrobiales;f__Brucellaceae;g__Brucella
f__Chromatiaceae;g__Candidatus_Nitrosacidococcus	0	0	0	6.08e-06	2.4e-13	2.19e-07	6.08e-06	0.00119153	0.0134619	k__Bacteria;p__Proteobacteria;c__Gammaproteobacteria;o__Chromatiales;f__Chromatiaceae;g__Candidatus_Nitrosacidococcus
f__Lawsonellaceae;g__Lawsonella	2.5e-06	3.87e-13	2.78e-07	3.51e-06	3.56e-13	2.67e-07	6.01e-06	0.0225446	0.0430695	k__Bacteria;p__Actinobacteria;c__Actinomycetia;o__Corynebacteriales;f__Lawsonellaceae;g__Lawsonella
f__unclassified_Gammaproteobacteria_family;g__Halospina	0	0	0	6.01e-06	3.82e-13	2.76e-07	6.01e-06	0.00154104	0.0134821	k__Bacteria;p__Proteobacteria;c__Gammaproteobacteria;o__unclassified_Gammaproteobacteria_order;f__unclassified_Gammaproteobacteria_family;g__Halospina
f__Flavobacteriaceae;g__Formosa	0	0	0	6e-06	1.62e-12	5.68e-07	6e-06	0.00339629	0.0135376	k__Bacteria;p__Bacteroidota;c__Flavobacteriia;o__Flavobacteriales;f__Flavobacteriaceae;g__Formosa
f__Bifidobacteriaceae;g__Galliscardovia	0	0	0	5.99e-06	1e-12	4.48e-07	5.99e-06	0.00269285	0.0135118	k__Bacteria;p__Actinobacteria;c__Actinomycetia;o__Bifidobacteriales;f__Bifidobacteriaceae;g__Galliscardovia
f__unclassified_Caudoviricetes_family;g__Korravirus	0	0	0	5.97e-06	1.38e-12	5.26e-07	5.97e-06	0.00317388	0.0135366	k__Viruses;p__Uroviricota;c__Caudoviricetes;o__unclassified_Caudoviricetes_order;f__unclassified_Caudoviricetes_family;g__Korravirus
f__Azospirillaceae;g__Nitrospirillum	1.94e-06	1.55e-12	5.57e-07	3.99e-06	9.68e-14	1.39e-07	5.93e-06	0.00824184	0.0169201	k__Bacteria;p__Proteobacteria;c__Alphaproteobacteria;o__Rhodospirillales;f__Azospirillaceae;g__Nitrospirillum
f__Bacillaceae;g__Paucisalibacillus	0	0	0	5.9e-06	3.78e-12	8.7e-07	5.9e-06	0.00483936	0.013601	k__Bacteria;p__Firmicutes;c__Bacilli;o__Bacillales;f__Bacillaceae;g__Paucisalibacillus
f__Erysiphaceae;g__Erysiphe	5.88e-06	3.77e-13	2.75e-07	0	0	0	5.88e-06	0.00160459	0.0134849	k__Eukaryota;p__Ascomycota;c__Leotiomycetes;o__Erysiphales;f__Erysiphaceae;g__Erysiphe
f__Pasteurellaceae;g__Glaesserella	5.17e-06	6.11e-12	1.1e-06	6.92e-07	3.01e-13	2.46e-07	5.86e-06	0.00721889	0.0154235	k__Bacteria;p__Proteobacteria;c__Gammaproteobacteria;o__Pasteurellales;f__Pasteurellaceae;g__Glaesserella
f__Geodermatophilaceae;g__Modestobacter	1.65e-06	6.57e-13	3.63e-07	4.21e-06	1.51e-13	1.74e-07	5.85e-06	0.0050662	0.0136732	k__Bacteria;p__Actinobacteria;c__Actinomycetia;o__Geodermatophilales;f__Geodermatophilaceae;g__Modestobacter
f__unclassified_Caudoviricetes_family;g__Mementomorivirus	5.1e-08	1.3e-14	5.1e-08	5.8e-06	8.03e-13	4.01e-07	5.85e-06	0.00251809	0.013509	k__Viruses;p__Uroviricota;c__Caudoviricetes;o__unclassified_Caudoviricetes_order;f__unclassified_Caudoviricetes_family;g__Mementomorivirus
f__unclassified_Caudoviricetes_family;g__Lokivirus	0	0	0	5.81e-06	1.1e-12	4.69e-07	5.81e-06	0.00292763	0.0135353	k__Viruses;p__Uroviricota;c__Caudoviricetes;o__unclassified_Caudoviricetes_order;f__unclassified_Caudoviricetes_family;g__Lokivirus
f__Thermaceae;g__Calidithermus	1.36e-06	1.11e-13	1.49e-07	4.43e-06	7.49e-13	3.87e-07	5.79e-06	0.00450662	0.0135593	k__Bacteria;p__Deinococcus_Thermus;c__Deinococci;o__Thermales;f__Thermaceae;g__Calidithermus
f__Cordycipitaceae;g__Beauveria	9.89e-07	4.11e-13	2.87e-07	4.77e-06	1.07e-12	4.62e-07	5.76e-06	0.00474492	0.0135815	k__Eukaryota;p__Ascomycota;c__Sordariomycetes;o__Hypocreales;f__Cordycipitaceae;g__Beauveria
f__Aerococcaceae;g__Falseniella	0	0	0	5.75e-06	1.11e-12	4.7e-07	5.75e-06	0.00297529	0.0135356	k__Bacteria;p__Firmicutes;c__Bacilli;o__Lactobacillales;f__Aerococcaceae;g__Falseniella
f__Lyophyllaceae;g__Termitomyces	5.67e-07	3.42e-13	2.62e-07	5.14e-06	2.18e-12	6.61e-07	5.71e-06	0.00502118	0.0136618	k__Eukaryota;p__Basidiomycota;c__Agaricomycetes;o__Agaricales;f__Lyophyllaceae;g__Termitomyces
f__Bacillaceae;g__Halalkalibacterium_ex_Joshi_et_al_2022_	1.07e-07	5.73e-14	1.07e-07	5.58e-06	3.61e-12	8.5e-07	5.69e-06	0.00505031	0.0136732	k__Bacteria;p__Firmicutes;c__Bacilli;o__Bacillales;f__Bacillaceae;g__Halalkalibacterium_ex_Joshi_et_al_2022_
f__Planococcaceae;g__Planomicrobium	0	0	0	5.64e-06	5.83e-12	1.08e-06	5.64e-06	0.00576346	0.0139654	k__Bacteria;p__Firmicutes;c__Bacilli;o__Bacillales;f__Planococcaceae;g__Planomicrobium
f__Propionibacteriaceae;g__Parenemella	1.27e-06	7.04e-13	3.75e-07	4.35e-06	8.18e-13	4.04e-07	5.62e-06	0.00546602	0.013811	k__Bacteria;p__Actinobacteria;c__Actinomycetia;o__Propionibacteriales;f__Propionibacteriaceae;g__Parenemella
f__Nitrobacteraceae;g__Afipia	1.61e-06	3.81e-12	8.73e-07	4e-06	2.15e-13	2.07e-07	5.61e-06	0.0204616	0.0392219	k__Bacteria;p__Proteobacteria;c__Alphaproteobacteria;o__Hyphomicrobiales;f__Nitrobacteraceae;g__Afipia
f__Methylophilaceae;g__Methylobacillus	0	0	0	5.58e-06	2.53e-13	2.25e-07	5.58e-06	0.00138217	0.0134742	k__Bacteria;p__Proteobacteria;c__Betaproteobacteria;o__Nitrosomonadales;f__Methylophilaceae;g__Methylobacillus
f__Nocardiopsaceae;g__Spiractinospora	5.48e-07	8.43e-14	1.3e-07	5e-06	1.13e-12	4.76e-07	5.55e-06	0.00388703	0.0135593	k__Bacteria;p__Actinobacteria;c__Actinomycetia;o__Streptosporangiales;f__Nocardiopsaceae;g__Spiractinospora
f__Rhodobacteraceae;g__Paracoccus	1.26e-06	3.33e-13	2.58e-07	4.28e-06	5.29e-13	3.25e-07	5.54e-06	0.00461783	0.0135593	k__Bacteria;p__Proteobacteria;c__Alphaproteobacteria;o__Rhodobacterales;f__Rhodobacteraceae;g__Paracoccus
f__Ophiocordycipitaceae;g__Tolypocladium	2.25e-06	1.12e-13	1.49e-07	3.28e-06	4.02e-13	2.84e-07	5.52e-06	0.0104334	0.0206728	k__Eukaryota;p__Ascomycota;c__Sordariomycetes;o__Hypocreales;f__Ophiocordycipitaceae;g__Tolypocladium
f__Sulfurospirillaceae;g__Sulfurospirillum	0	0	0	5.45e-06	4.65e-13	3.05e-07	5.45e-06	0.00196205	0.013497	k__Bacteria;p__Proteobacteria;c__Epsilonproteobacteria;o__Campylobacterales;f__Sulfurospirillaceae;g__Sulfurospirillum
f__Chitinophagaceae;g__Parafilimonas	0	0	0	5.39e-06	6.59e-13	3.63e-07	5.39e-06	0.00238305	0.0135066	k__Bacteria;p__Bacteroidota;c__Chitinophagia;o__Chitinophagales;f__Chitinophagaceae;g__Parafilimonas
f__Chitinophagaceae;g__Chitinophaga	0	0	0	5.39e-06	1.74e-12	5.89e-07	5.39e-06	0.00385525	0.0135593	k__Bacteria;p__Bacteroidota;c__Chitinophagia;o__Chitinophagales;f__Chitinophagaceae;g__Chitinophaga
f__Halomonadaceae;g__Salinicola	3.45e-07	2.49e-13	2.23e-07	5.04e-06	1.65e-14	5.74e-08	5.39e-06	0.00167608	0.0134877	k__Bacteria;p__Proteobacteria;c__Gammaproteobacteria;o__Oceanospirillales;f__Halomonadaceae;g__Salinicola
f__unclassified_Caudoviricetes_family;g__Cimpunavirus	0	0	0	5.32e-06	6.85e-13	3.7e-07	5.32e-06	0.00248632	0.0135085	k__Viruses;p__Uroviricota;c__Caudoviricetes;o__unclassified_Caudoviricetes_order;f__unclassified_Caudoviricetes_family;g__Cimpunavirus
f__Intrasporangiaceae;g__Intrasporangium	7.41e-07	7.5e-13	3.87e-07	4.56e-06	2.46e-13	2.22e-07	5.3e-06	0.00409356	0.0135593	k__Bacteria;p__Actinobacteria;c__Actinomycetia;o__Micrococcales;f__Intrasporangiaceae;g__Intrasporangium
f__Carnobacteriaceae;g__Atopobacter	6.38e-07	2.56e-13	2.26e-07	4.66e-06	2.43e-13	2.21e-07	5.3e-06	0.002812	0.0135135	k__Bacteria;p__Firmicutes;c__Bacilli;o__Lactobacillales;f__Carnobacteriaceae;g__Atopobacter
f__Planococcaceae;g__Paenisporosarcina	0	0	0	5.29e-06	1.21e-12	4.93e-07	5.29e-06	0.00333274	0.0135373	k__Bacteria;p__Firmicutes;c__Bacilli;o__Bacillales;f__Planococcaceae;g__Paenisporosarcina
f__unclassified_Rhizophydiales_family;g__Batrachochytrium	4.16e-06	1.81e-12	6.01e-07	1.11e-06	3.35e-13	2.59e-07	5.27e-06	0.00629126	0.0143477	k__Eukaryota;p__Chytridiomycota;c__Chytridiomycetes;o__Rhizophydiales;f__unclassified_Rhizophydiales_family;g__Batrachochytrium
f__Planctomycetaceae;g__Gimesia	3.93e-07	4.72e-13	3.07e-07	4.85e-06	4.8e-13	3.1e-07	5.25e-06	0.00352339	0.0135381	k__Bacteria;p__Planctomycetota;c__Planctomycetia;o__Planctomycetales;f__Planctomycetaceae;g__Gimesia
f__Rhodobacteraceae;g__Pseudooceanicola	1.54e-06	1.25e-12	5e-07	3.69e-06	7.29e-13	3.82e-07	5.23e-06	0.00910768	0.0184096	k__Bacteria;p__Proteobacteria;c__Alphaproteobacteria;o__Rhodobacterales;f__Rhodobacteraceae;g__Pseudooceanicola
f__Lachnospiraceae;g__Enterocloster	4.7e-07	2.16e-13	2.08e-07	4.76e-06	5.09e-13	3.19e-07	5.23e-06	0.00321359	0.0135368	k__Bacteria;p__Firmicutes;c__Clostridia;o__Eubacteriales;f__Lachnospiraceae;g__Enterocloster
f__Thermaceae;g__Meiothermus	7.9e-07	1.67e-12	5.78e-07	4.42e-06	1.29e-12	5.08e-07	5.21e-06	0.00622154	0.0142852	k__Bacteria;p__Deinococcus_Thermus;c__Deinococci;o__Thermales;f__Thermaceae;g__Meiothermus
f__Flavobacteriaceae;g__Oceanihabitans	4.26e-07	3.49e-13	2.64e-07	4.77e-06	5.03e-13	3.17e-07	5.19e-06	0.00341218	0.0135376	k__Bacteria;p__Bacteroidota;c__Flavobacteriia;o__Flavobacteriales;f__Flavobacteriaceae;g__Oceanihabitans
f__Herelleviridae;g__Moonbeamvirus	3.3e-06	6.62e-13	3.64e-07	1.86e-06	9.1e-14	1.35e-07	5.16e-06	0.00775287	0.0161266	k__Viruses;p__Uroviricota;c__Caudoviricetes;o__unclassified_Caudoviricetes_order;f__Herelleviridae;g__Moonbeamvirus
f__unclassified_Tissierellia_family;g__Sedimentibacter	8.14e-08	3.32e-14	8.14e-08	5.05e-06	5.98e-13	3.46e-07	5.13e-06	0.00258959	0.0135102	k__Bacteria;p__Firmicutes;c__Tissierellia;o__unclassified_Tissierellia_order;f__unclassified_Tissierellia_family;g__Sedimentibacter
f__Stappiaceae;g__Roseibium	9.6e-07	5.39e-13	3.28e-07	4.15e-06	2.13e-13	2.07e-07	5.11e-06	0.0042286	0.0135593	k__Bacteria;p__Proteobacteria;c__Alphaproteobacteria;o__Hyphomicrobiales;f__Stappiaceae;g__Roseibium
f__Sporolactobacillaceae;g__Pullulanibacillus	0	0	0	5.07e-06	1.94e-12	6.23e-07	5.07e-06	0.00427626	0.0135593	k__Bacteria;p__Firmicutes;c__Bacilli;o__Bacillales;f__Sporolactobacillaceae;g__Pullulanibacillus
f__unclassified_Caudoviricetes_family;g__Neferthenavirus	4.66e-06	4.36e-12	9.34e-07	3.71e-07	1.65e-13	1.81e-07	5.03e-06	0.0064113	0.0144654	k__Viruses;p__Uroviricota;c__Caudoviricetes;o__unclassified_Caudoviricetes_order;f__unclassified_Caudoviricetes_family;g__Neferthenavirus
f__Micromonosporaceae;g__Phytomonospora	5.38e-07	9.06e-13	4.26e-07	4.44e-06	1.78e-12	5.97e-07	4.98e-06	0.0056752	0.0138893	k__Bacteria;p__Actinobacteria;c__Actinomycetia;o__Micromonosporales;f__Micromonosporaceae;g__Phytomonospora
f__Beutenbergiaceae;g__Salana	0	0	0	4.88e-06	1.66e-13	1.82e-07	4.88e-06	0.00129479	0.013469	k__Bacteria;p__Actinobacteria;c__Actinomycetia;o__Micrococcales;f__Beutenbergiaceae;g__Salana
f__unclassified_Methylococcales_family;g__Candidatus_Methylumidiphilus	0	0	0	4.88e-06	6.2e-13	3.52e-07	4.88e-06	0.00262136	0.0135107	k__Bacteria;p__Proteobacteria;c__Gammaproteobacteria;o__Methylococcales;f__unclassified_Methylococcales_family;g__Candidatus_Methylumidiphilus
f__Thiovulaceae;g__Sulfuricurvum	0	0	0	4.87e-06	1.83e-13	1.92e-07	4.87e-06	0.0013504	0.0134724	k__Bacteria;p__Proteobacteria;c__Epsilonproteobacteria;o__Campylobacterales;f__Thiovulaceae;g__Sulfuricurvum
f__Idiomarinaceae;g__Pseudidiomarina	1.59e-06	1.07e-12	4.62e-07	3.25e-06	6.34e-13	3.56e-07	4.84e-06	0.0152436	0.0294181	k__Bacteria;p__Proteobacteria;c__Gammaproteobacteria;o__Alteromonadales;f__Idiomarinaceae;g__Pseudidiomarina
f__Chitinophagaceae;g__Niabella	4.52e-07	1.02e-12	4.52e-07	4.36e-06	2.96e-13	2.43e-07	4.81e-06	0.00442718	0.0135593	k__Bacteria;p__Bacteroidota;c__Chitinophagia;o__Chitinophagales;f__Chitinophagaceae;g__Niabella
f__Burkholderiaceae;g__Pandoraea	0	0	0	4.8e-06	2.71e-12	7.37e-07	4.8e-06	0.00499206	0.013648	k__Bacteria;p__Proteobacteria;c__Betaproteobacteria;o__Burkholderiales;f__Burkholderiaceae;g__Pandoraea
f__Merismopediaceae;g__Synechocystis	0	0	0	4.78e-06	2.62e-13	2.29e-07	4.78e-06	0.00165225	0.0134868	k__Bacteria;p__Cyanobacteria;c__unclassified_Cyanobacteria_class;o__Synechococcales;f__Merismopediaceae;g__Synechocystis
f__Chlorobiaceae;g__Chlorobium	0	0	0	4.76e-06	5.04e-13	3.18e-07	4.76e-06	0.00236717	0.0135063	k__Bacteria;p__Chlorobi;c__Chlorobia;o__Chlorobiales;f__Chlorobiaceae;g__Chlorobium
f__Promicromonosporaceae;g__Promicromonospora	1.21e-06	7.27e-13	3.81e-07	3.54e-06	2.05e-12	6.4e-07	4.74e-06	0.0112939	0.0221719	k__Bacteria;p__Actinobacteria;c__Actinomycetia;o__Micrococcales;f__Promicromonosporaceae;g__Promicromonospora
f__Paenibacillaceae;g__Saccharibacillus	1.3e-06	8.38e-13	4.09e-07	3.37e-06	3.24e-13	2.54e-07	4.68e-06	0.00664696	0.0146683	k__Bacteria;p__Firmicutes;c__Bacilli;o__Bacillales;f__Paenibacillaceae;g__Saccharibacillus
f__Oxalobacteraceae;g__Duganella	9.5e-08	4.51e-14	9.5e-08	4.56e-06	4.13e-13	2.87e-07	4.65e-06	0.00239894	0.0135069	k__Bacteria;p__Proteobacteria;c__Betaproteobacteria;o__Burkholderiales;f__Oxalobacteraceae;g__Duganella
f__Microbacteriaceae;g__Humibacter	0	0	0	4.6e-06	5.19e-13	3.22e-07	4.6e-06	0.00251015	0.0135089	k__Bacteria;p__Actinobacteria;c__Actinomycetia;o__Micrococcales;f__Microbacteriaceae;g__Humibacter
f__Balneolaceae;g__Gracilimonas	0	0	0	4.59e-06	2.81e-13	2.37e-07	4.59e-06	0.00178729	0.0134917	k__Bacteria;p__Balneolaeota;c__Balneolia;o__Balneolales;f__Balneolaceae;g__Gracilimonas
f__Colwelliaceae;g__Colwellia	4.38e-06	3.07e-12	7.83e-07	1.81e-07	6.49e-14	1.14e-07	4.56e-06	0.00569109	0.0138893	k__Bacteria;p__Proteobacteria;c__Gammaproteobacteria;o__Alteromonadales;f__Colwelliaceae;g__Colwellia
f__Herelleviridae;g__Schiekvirus	0	0	0	4.56e-06	1.09e-12	4.66e-07	4.56e-06	0.00361871	0.0135384	k__Viruses;p__Uroviricota;c__Caudoviricetes;o__unclassified_Caudoviricetes_order;f__Herelleviridae;g__Schiekvirus
f__Lactobacillaceae;g__Holzapfelia	3.06e-06	4.23e-13	2.91e-07	1.47e-06	2.2e-14	6.63e-08	4.53e-06	0.00565931	0.0138893	k__Bacteria;p__Firmicutes;c__Bacilli;o__Lactobacillales;f__Lactobacillaceae;g__Holzapfelia
f__Tepidanaerobacteraceae;g__Tepidanaerobacter	0	0	0	4.53e-06	8.88e-13	4.21e-07	4.53e-06	0.0033248	0.0135373	k__Bacteria;p__Firmicutes;c__Clostridia;o__Thermosediminibacterales;f__Tepidanaerobacteraceae;g__Tepidanaerobacter
f__unclassified_Burkholderiales_family;g__Xylophilus	1.43e-06	5.89e-13	3.43e-07	3.07e-06	6.45e-13	3.59e-07	4.5e-06	0.0097564	0.0195128	k__Bacteria;p__Proteobacteria;c__Betaproteobacteria;o__Burkholderiales;f__unclassified_Burkholderiales_family;g__Xylophilus
f__Intrasporangiaceae;g__Terrabacter	1.47e-06	4.96e-13	3.15e-07	3.03e-06	5.65e-13	3.36e-07	4.49e-06	0.00921977	0.0185921	k__Bacteria;p__Actinobacteria;c__Actinomycetia;o__Micrococcales;f__Intrasporangiaceae;g__Terrabacter
f__Rhodobacteraceae;g__Pseudoprimorskyibacter	1.43e-06	9.83e-13	4.43e-07	3.04e-06	1.86e-13	1.93e-07	4.47e-06	0.00969815	0.019435	k__Bacteria;p__Proteobacteria;c__Alphaproteobacteria;o__Rhodobacterales;f__Rhodobacteraceae;g__Pseudoprimorskyibacter
f__Sphingobacteriaceae;g__Pseudopedobacter	9.07e-08	4.11e-14	9.07e-08	4.31e-06	1.74e-12	5.9e-07	4.4e-06	0.00470521	0.0135815	k__Bacteria;p__Bacteroidota;c__Sphingobacteriia;o__Sphingobacteriales;f__Sphingobacteriaceae;g__Pseudopedobacter
f__Flavobacteriaceae;g__Luteirhabdus	3.26e-07	3.33e-13	2.58e-07	4.07e-06	1.92e-12	6.2e-07	4.39e-06	0.00548191	0.013811	k__Bacteria;p__Bacteroidota;c__Flavobacteriia;o__Flavobacteriales;f__Flavobacteriaceae;g__Luteirhabdus
f__Sphaerotilaceae;g__Methylibium	7.76e-07	3.53e-13	2.66e-07	3.61e-06	1.26e-12	5.03e-07	4.38e-06	0.00601412	0.0141114	k__Bacteria;p__Proteobacteria;c__Betaproteobacteria;o__Burkholderiales;f__Sphaerotilaceae;g__Methylibium
f__unclassified_Caudoviricetes_family;g__Amigovirus	0	0	0	4.37e-06	6.91e-14	1.18e-07	4.37e-06	0.000834	0.0134238	k__Viruses;p__Uroviricota;c__Caudoviricetes;o__unclassified_Caudoviricetes_order;f__unclassified_Caudoviricetes_family;g__Amigovirus
f__Kineosporiaceae;g__Kineococcus	9.13e-07	1.26e-13	1.59e-07	3.41e-06	2.29e-13	2.14e-07	4.32e-06	0.00379347	0.013539	k__Bacteria;p__Actinobacteria;c__Actinomycetia;o__Kineosporiales;f__Kineosporiaceae;g__Kineococcus
f__Flavobacteriaceae;g__Lutibacter	4.24e-07	9.81e-14	1.4e-07	3.87e-06	1.28e-13	1.6e-07	4.29e-06	0.00219241	0.0135027	k__Bacteria;p__Bacteroidota;c__Flavobacteriia;o__Flavobacteriales;f__Flavobacteriaceae;g__Lutibacter
f__Lachnospiraceae;g__Lachnoclostridium	9.09e-08	1.58e-14	5.63e-08	4.19e-06	5.22e-13	3.23e-07	4.28e-06	0.00286408	0.0135349	k__Bacteria;p__Firmicutes;c__Clostridia;o__Eubacteriales;f__Lachnospiraceae;g__Lachnoclostridium
f__unclassified_Caudoviricetes_family;g__Patiencevirus	4.22e-06	5.28e-12	1.03e-06	3.66e-08	6.7e-15	3.66e-08	4.26e-06	0.00698764	0.0151281	k__Viruses;p__Uroviricota;c__Caudoviricetes;o__unclassified_Caudoviricetes_order;f__unclassified_Caudoviricetes_family;g__Patiencevirus
f__Dermocarpellaceae;g__Stanieria	8.04e-07	3.23e-12	8.04e-07	3.45e-06	5.63e-13	3.36e-07	4.25e-06	0.012436	0.0242467	k__Bacteria;p__Cyanobacteria;c__unclassified_Cyanobacteria_class;o__Pleurocapsales;f__Dermocarpellaceae;g__Stanieria
f__Clostridiaceae;g__Natronincola	0	0	0	4.25e-06	9.57e-13	4.38e-07	4.25e-06	0.00367432	0.0135386	k__Bacteria;p__Firmicutes;c__Clostridia;o__Eubacteriales;f__Clostridiaceae;g__Natronincola
f__Drexlerviridae;g__Warwickvirus	4.22e-06	3.32e-12	8.15e-07	0	0	0	4.22e-06	0.00579523	0.0139791	k__Viruses;p__Uroviricota;c__Caudoviricetes;o__unclassified_Caudoviricetes_order;f__Drexlerviridae;g__Warwickvirus
f__Alcaligenaceae;g__Pigmentiphaga	0	0	0	4.21e-06	8.43e-13	4.1e-07	4.21e-06	0.00349161	0.0135379	k__Bacteria;p__Proteobacteria;c__Betaproteobacteria;o__Burkholderiales;f__Alcaligenaceae;g__Pigmentiphaga
f__unclassified_Caudoviricetes_family;g__Papyrusvirus	4.19e-06	3.44e-12	8.3e-07	0	0	0	4.19e-06	0.00594704	0.0140515	k__Viruses;p__Uroviricota;c__Caudoviricetes;o__unclassified_Caudoviricetes_order;f__unclassified_Caudoviricetes_family;g__Papyrusvirus
f__Micrococcaceae;g__Psychromicrobium	4.65e-07	1.44e-13	1.7e-07	3.7e-06	2.22e-12	6.66e-07	4.16e-06	0.00623919	0.0143055	k__Bacteria;p__Actinobacteria;c__Actinomycetia;o__Micrococcales;f__Micrococcaceae;g__Psychromicrobium
f__Flavobacteriaceae;g__Patiriisocius	2.97e-08	4.41e-15	2.97e-08	4.13e-06	5.34e-13	3.27e-07	4.16e-06	0.00287202	0.013535	k__Bacteria;p__Bacteroidota;c__Flavobacteriia;o__Flavobacteriales;f__Flavobacteriaceae;g__Patiriisocius
f__Bacillaceae;g__Mesobacillus	0	0	0	4.11e-06	7.82e-13	3.95e-07	4.11e-06	0.00343601	0.0135377	k__Bacteria;p__Firmicutes;c__Bacilli;o__Bacillales;f__Bacillaceae;g__Mesobacillus
f__Flavobacteriaceae;g__Vaginella	0	0	0	4.07e-06	3.09e-13	2.49e-07	4.07e-06	0.00215269	0.0135018	k__Bacteria;p__Bacteroidota;c__Flavobacteriia;o__Flavobacteriales;f__Flavobacteriaceae;g__Vaginella
f__Crocinitomicaceae;g__Fluviicola	0	0	0	4.07e-06	2.62e-13	2.29e-07	4.07e-06	0.00197794	0.0134974	k__Bacteria;p__Bacteroidota;c__Flavobacteriia;o__Flavobacteriales;f__Crocinitomicaceae;g__Fluviicola
f__Carnobacteriaceae;g__Lacticigenium	0	0	0	4.06e-06	5.11e-13	3.2e-07	4.06e-06	0.00282789	0.0135137	k__Bacteria;p__Firmicutes;c__Bacilli;o__Lactobacillales;f__Carnobacteriaceae;g__Lacticigenium
f__Desulfovibrionaceae;g__Desulfovibrio	3.32e-06	3.58e-12	8.46e-07	7.16e-07	7.96e-14	1.26e-07	4.03e-06	0.0123981	0.0242281	k__Bacteria;p__Proteobacteria;c__Deltaproteobacteria;o__Desulfovibrionales;f__Desulfovibrionaceae;g__Desulfovibrio
f__Alcaligenaceae;g__Taylorella	0	0	0	4.03e-06	6.49e-13	3.6e-07	4.03e-06	0.00324537	0.0135369	k__Bacteria;p__Proteobacteria;c__Betaproteobacteria;o__Burkholderiales;f__Alcaligenaceae;g__Taylorella
f__unclassified_Caudoviricetes_family;g__Minunavirus	1.34e-06	6.58e-13	3.63e-07	2.64e-06	1.89e-13	1.94e-07	3.98e-06	0.0110327	0.0217341	k__Viruses;p__Uroviricota;c__Caudoviricetes;o__unclassified_Caudoviricetes_order;f__unclassified_Caudoviricetes_family;g__Minunavirus
f__Clostridiaceae;g__Youngiibacter	0	0	0	3.93e-06	1.89e-13	1.94e-07	3.93e-06	0.00170786	0.0134889	k__Bacteria;p__Firmicutes;c__Clostridia;o__Eubacteriales;f__Clostridiaceae;g__Youngiibacter
f__Baekduiaceae;g__Baekduia	1.14e-06	3.01e-13	2.45e-07	2.78e-06	2.22e-13	2.11e-07	3.92e-06	0.00590379	0.0140069	k__Bacteria;p__Actinobacteria;c__Rubrobacteria;o__Rubrobacterales;f__Baekduiaceae;g__Baekduia
f__Promicromonosporaceae;g__Puerhibacterium	0	0	0	3.89e-06	8.33e-13	4.08e-07	3.89e-06	0.00373786	0.0135388	k__Bacteria;p__Actinobacteria;c__Actinomycetia;o__Micrococcales;f__Promicromonosporaceae;g__Puerhibacterium
f__Chytriomycetaceae;g__Rhizoclosmatium	3.82e-06	3.57e-12	8.45e-07	5.19e-08	1.35e-14	5.19e-08	3.87e-06	0.00649426	0.0145384	k__Eukaryota;p__Chytridiomycota;c__Chytridiomycetes;o__Chytridiales;f__Chytriomycetaceae;g__Rhizoclosmatium
f__Weeksellaceae;g__Epilithonimonas	3.08e-07	4.75e-13	3.08e-07	3.56e-06	1.03e-13	1.43e-07	3.87e-06	0.00371403	0.0135388	k__Bacteria;p__Bacteroidota;c__Flavobacteriia;o__Flavobacteriales;f__Weeksellaceae;g__Epilithonimonas
f__Intrasporangiaceae;g__Kribbia	7.91e-07	9.11e-13	4.27e-07	3.07e-06	6.34e-13	3.56e-07	3.86e-06	0.00689144	0.0150343	k__Bacteria;p__Actinobacteria;c__Actinomycetia;o__Micrococcales;f__Intrasporangiaceae;g__Kribbia
f__Ignavibacteriaceae;g__Ignavibacterium	0	0	0	3.85e-06	3.28e-14	8.1e-08	3.85e-06	0.000604	0.0133756	k__Bacteria;p__Ignavibacteriae;c__Ignavibacteria;o__Ignavibacteriales;f__Ignavibacteriaceae;g__Ignavibacterium
f__Oxalobacteraceae;g__Massilia	3.53e-07	1.11e-13	1.49e-07	3.49e-06	4.52e-13	3.01e-07	3.84e-06	0.00380141	0.0135391	k__Bacteria;p__Proteobacteria;c__Betaproteobacteria;o__Burkholderiales;f__Oxalobacteraceae;g__Massilia
f__Cryptosporangiaceae;g__Cryptosporangium	1.32e-06	3.39e-13	2.6e-07	2.46e-06	7.07e-13	3.76e-07	3.78e-06	0.0287132	0.0542466	k__Bacteria;p__Actinobacteria;c__Actinomycetia;o__Cryptosporangiales;f__Cryptosporangiaceae;g__Cryptosporangium
f__Jonesiaceae;g__Jonesia	0	0	0	3.78e-06	1.06e-12	4.6e-07	3.78e-06	0.00424448	0.0135593	k__Bacteria;p__Actinobacteria;c__Actinomycetia;o__Micrococcales;f__Jonesiaceae;g__Jonesia
f__Yersiniaceae;g__Rahnella	5.14e-07	2.27e-13	2.13e-07	3.25e-06	9.25e-13	4.3e-07	3.76e-06	0.00538129	0.0137838	k__Bacteria;p__Proteobacteria;c__Gammaproteobacteria;o__Enterobacterales;f__Yersiniaceae;g__Rahnella
f__Tissierellaceae;g__Anaerosalibacter	0	0	0	3.75e-06	9.55e-14	1.38e-07	3.75e-06	0.00127096	0.0134675	k__Bacteria;p__Firmicutes;c__Tissierellia;o__Tissierellales;f__Tissierellaceae;g__Anaerosalibacter
f__Micrococcaceae;g__Specibacter	0	0	0	3.75e-06	1.83e-12	6.04e-07	3.75e-06	0.00513769	0.0136732	k__Bacteria;p__Actinobacteria;c__Actinomycetia;o__Micrococcales;f__Micrococcaceae;g__Specibacter
f__Microbacteriaceae;g__Planctomonas	2.56e-06	8.79e-13	4.19e-07	1.18e-06	7.78e-14	1.25e-07	3.74e-06	0.0109135	0.0215242	k__Bacteria;p__Actinobacteria;c__Actinomycetia;o__Micrococcales;f__Microbacteriaceae;g__Planctomonas
f__Planococcaceae;g__Viridibacillus	0	0	0	3.73e-06	1.91e-13	1.96e-07	3.73e-06	0.00181906	0.0134927	k__Bacteria;p__Firmicutes;c__Bacilli;o__Bacillales;f__Planococcaceae;g__Viridibacillus
f__Turicibacteraceae;g__Turicibacter	1.91e-07	7.02e-14	1.18e-07	3.53e-06	9.94e-14	1.41e-07	3.72e-06	0.00193027	0.0134961	k__Bacteria;p__Firmicutes;c__Erysipelotrichia;o__Erysipelotrichales;f__Turicibacteraceae;g__Turicibacter
f__unclassified_Caudoviricetes_family;g__Rockefellervirus	3.07e-06	2.47e-12	7.03e-07	6.26e-07	3.47e-13	2.63e-07	3.69e-06	0.0101333	0.020125	k__Viruses;p__Uroviricota;c__Caudoviricetes;o__unclassified_Caudoviricetes_order;f__unclassified_Caudoviricetes_family;g__Rockefellervirus
f__Actinomycetaceae;g__Varibaculum	6.2e-08	1.92e-14	6.2e-08	3.59e-06	2.69e-13	2.32e-07	3.65e-06	0.00241483	0.0135072	k__Bacteria;p__Actinobacteria;c__Actinomycetia;o__Actinomycetales;f__Actinomycetaceae;g__Varibaculum
f__Pyriculariaceae;g__Pyricularia	1.39e-06	1.48e-13	1.72e-07	2.25e-06	3.09e-13	2.49e-07	3.64e-06	0.0154448	0.0297728	k__Eukaryota;p__Ascomycota;c__Sordariomycetes;o__Magnaporthales;f__Pyriculariaceae;g__Pyricularia
f__Cellvibrionaceae;g__Sessilibacter	0	0	0	3.62e-06	1.42e-13	1.69e-07	3.62e-06	0.0015887	0.0134842	k__Bacteria;p__Proteobacteria;c__Gammaproteobacteria;o__Cellvibrionales;f__Cellvibrionaceae;g__Sessilibacter
f__Weeksellaceae;g__Weeksella	0	0	0	3.61e-06	2.88e-13	2.4e-07	3.61e-06	0.00235922	0.0135062	k__Bacteria;p__Bacteroidota;c__Flavobacteriia;o__Flavobacteriales;f__Weeksellaceae;g__Weeksella
f__Cyclobacteriaceae;g__Echinicola	0	0	0	3.6e-06	2.42e-13	2.2e-07	3.6e-06	0.00216064	0.013502	k__Bacteria;p__Bacteroidota;c__Cytophagia;o__Cytophagales;f__Cyclobacteriaceae;g__Echinicola
f__Oscillospiraceae;g__Fastidiosipila	9.96e-07	3.16e-13	2.51e-07	2.59e-06	2.94e-14	7.67e-08	3.59e-06	0.0052083	0.0137112	k__Bacteria;p__Firmicutes;c__Clostridia;o__Eubacteriales;f__Oscillospiraceae;g__Fastidiosipila
f__Erythrobacteraceae;g__Croceicoccus	2.78e-06	3e-13	2.45e-07	8.03e-07	6.83e-13	3.7e-07	3.58e-06	0.00648632	0.0145384	k__Bacteria;p__Proteobacteria;c__Alphaproteobacteria;o__Sphingomonadales;f__Erythrobacteraceae;g__Croceicoccus
f__Aerococcaceae;g__Ignavigranum	0	0	0	3.56e-06	1.01e-12	4.5e-07	3.56e-06	0.00434775	0.0135593	k__Bacteria;p__Firmicutes;c__Bacilli;o__Lactobacillales;f__Aerococcaceae;g__Ignavigranum
f__Acetobacteraceae;g__Roseomonas	6.99e-07	2.7e-13	2.32e-07	2.79e-06	3.15e-12	7.93e-07	3.49e-06	0.0261342	0.0494773	k__Bacteria;p__Proteobacteria;c__Alphaproteobacteria;o__Rhodospirillales;f__Acetobacteraceae;g__Roseomonas
f__Dermacoccaceae;g__Branchiibius	5.35e-07	5.39e-13	3.28e-07	2.89e-06	1.39e-12	5.28e-07	3.42e-06	0.00759753	0.015884	k__Bacteria;p__Actinobacteria;c__Actinomycetia;o__Micrococcales;f__Dermacoccaceae;g__Branchiibius
f__Bacillaceae;g__Domibacillus	9.18e-07	4.29e-13	2.93e-07	2.49e-06	8.57e-13	4.14e-07	3.41e-06	0.0114766	0.0224789	k__Bacteria;p__Firmicutes;c__Bacilli;o__Bacillales;f__Bacillaceae;g__Domibacillus
f__Bacillaceae;g__Halolactibacillus	1.84e-07	1.7e-13	1.84e-07	3.21e-06	9.64e-13	4.39e-07	3.4e-06	0.00507414	0.0136732	k__Bacteria;p__Firmicutes;c__Bacilli;o__Bacillales;f__Bacillaceae;g__Halolactibacillus
f__Bacillaceae;g__Compostibacillus	0	0	0	3.39e-06	6.14e-13	3.5e-07	3.39e-06	0.00368226	0.0135387	k__Bacteria;p__Firmicutes;c__Bacilli;o__Bacillales;f__Bacillaceae;g__Compostibacillus
f__Lachnospiraceae;g__Tyzzerella	3.78e-07	1.55e-13	1.76e-07	3e-06	6.6e-13	3.63e-07	3.38e-06	0.005	0.013648	k__Bacteria;p__Firmicutes;c__Clostridia;o__Eubacteriales;f__Lachnospiraceae;g__Tyzzerella
f__Flavobacteriaceae;g__Confluentibacter	0	0	0	3.37e-06	2.57e-13	2.27e-07	3.37e-06	0.00237511	0.0135065	k__Bacteria;p__Bacteroidota;c__Flavobacteriia;o__Flavobacteriales;f__Flavobacteriaceae;g__Confluentibacter
f__Alcaligenaceae;g__Orrella	0	0	0	3.37e-06	2.7e-13	2.32e-07	3.37e-06	0.00245454	0.0135079	k__Bacteria;p__Proteobacteria;c__Betaproteobacteria;o__Burkholderiales;f__Alcaligenaceae;g__Orrella
f__Nocardioidaceae;g__Marmoricola	6.51e-07	7.03e-13	3.75e-07	2.71e-06	4.45e-13	2.98e-07	3.36e-06	0.0066549	0.0146683	k__Bacteria;p__Actinobacteria;c__Actinomycetia;o__Propionibacteriales;f__Nocardioidaceae;g__Marmoricola
f__Stappiaceae;g__Stappia	1.91e-06	1.52e-13	1.74e-07	1.41e-06	7.26e-14	1.2e-07	3.31e-06	0.0385596	0.0719723	k__Bacteria;p__Proteobacteria;c__Alphaproteobacteria;o__Hyphomicrobiales;f__Stappiaceae;g__Stappia
f__Chitinophagaceae;g__Ginsengibacter	4.39e-07	6.52e-13	3.61e-07	2.87e-06	5.69e-13	3.37e-07	3.31e-06	0.00606796	0.014142	k__Bacteria;p__Bacteroidota;c__Chitinophagia;o__Chitinophagales;f__Chitinophagaceae;g__Ginsengibacter
f__Streptosporangiaceae;g__Sphaerimonospora	8.27e-07	1.82e-13	1.91e-07	2.46e-06	1.24e-13	1.58e-07	3.28e-06	0.00494439	0.013648	k__Bacteria;p__Actinobacteria;c__Actinomycetia;o__Streptosporangiales;f__Streptosporangiaceae;g__Sphaerimonospora
f__Oxalobacteraceae;g__Collimonas	8.33e-07	2.2e-13	2.1e-07	2.45e-06	6.08e-13	3.49e-07	3.28e-06	0.00716505	0.0153756	k__Bacteria;p__Proteobacteria;c__Betaproteobacteria;o__Burkholderiales;f__Oxalobacteraceae;g__Collimonas
f__Eggerthellaceae;g__Enterorhabdus	5.33e-07	8.88e-14	1.33e-07	2.75e-06	4.89e-14	9.89e-08	3.28e-06	0.00268491	0.0135117	k__Bacteria;p__Actinobacteria;c__Coriobacteriia;o__Eggerthellales;f__Eggerthellaceae;g__Enterorhabdus
f__Pectobacteriaceae;g__Pectobacterium	0	0	0	3.28e-06	1.56e-13	1.77e-07	3.28e-06	0.00189056	0.0134949	k__Bacteria;p__Proteobacteria;c__Gammaproteobacteria;o__Enterobacterales;f__Pectobacteriaceae;g__Pectobacterium
f__Propionibacteriaceae;g__Granulicoccus	3.45e-07	2.35e-13	2.17e-07	2.93e-06	1.06e-12	4.6e-07	3.27e-06	0.00589056	0.0139962	k__Bacteria;p__Actinobacteria;c__Actinomycetia;o__Propionibacteriales;f__Propionibacteriaceae;g__Granulicoccus
f__Solirubrobacteraceae;g__Solirubrobacter	2.9e-06	4.52e-12	9.51e-07	3.63e-07	4.24e-14	9.21e-08	3.26e-06	0.0208544	0.0399299	k__Bacteria;p__Actinobacteria;c__Thermoleophilia;o__Solirubrobacterales;f__Solirubrobacteraceae;g__Solirubrobacter
f__unclassified_Caudoviricetes_family;g__Sonalivirus	2.14e-06	3.58e-13	2.67e-07	1.11e-06	2.69e-14	7.34e-08	3.25e-06	0.00770962	0.016079	k__Viruses;p__Uroviricota;c__Caudoviricetes;o__unclassified_Caudoviricetes_order;f__unclassified_Caudoviricetes_family;g__Sonalivirus
f__Aeromonadaceae;g__Oceanimonas	0	0	0	3.24e-06	3.09e-13	2.49e-07	3.24e-06	0.00274845	0.0135126	k__Bacteria;p__Proteobacteria;c__Gammaproteobacteria;o__Aeromonadales;f__Aeromonadaceae;g__Oceanimonas
f__Chamaesiphonaceae;g__Chamaesiphon	0	0	0	3.23e-06	3.73e-13	2.73e-07	3.23e-06	0.00305472	0.013536	k__Bacteria;p__Cyanobacteria;c__unclassified_Cyanobacteria_class;o__Synechococcales;f__Chamaesiphonaceae;g__Chamaesiphon
f__unclassified_Caudoviricetes_family;g__Unicornvirus	2.69e-06	1.21e-12	4.92e-07	5.35e-07	6.87e-14	1.17e-07	3.22e-06	0.00667785	0.0146999	k__Viruses;p__Uroviricota;c__Caudoviricetes;o__unclassified_Caudoviricetes_order;f__unclassified_Caudoviricetes_family;g__Unicornvirus
f__Intrasporangiaceae;g__Arsenicicoccus	5.74e-07	2.32e-13	2.15e-07	2.65e-06	2.37e-13	2.18e-07	3.22e-06	0.00484731	0.013601	k__Bacteria;p__Actinobacteria;c__Actinomycetia;o__Micrococcales;f__Intrasporangiaceae;g__Arsenicicoccus
f__Hyellaceae;g__Myxosarcina	7.72e-08	2.98e-14	7.72e-08	3.13e-06	3.12e-13	2.5e-07	3.2e-06	0.00309444	0.0135362	k__Bacteria;p__Cyanobacteria;c__unclassified_Cyanobacteria_class;o__Pleurocapsales;f__Hyellaceae;g__Myxosarcina
f__Weeksellaceae;g__Riemerella	0	0	0	3.19e-06	1.65e-13	1.82e-07	3.19e-06	0.00200971	0.0134983	k__Bacteria;p__Bacteroidota;c__Flavobacteriia;o__Flavobacteriales;f__Weeksellaceae;g__Riemerella
f__Streptosporangiaceae;g__Sphaerisporangium	6.69e-07	5.39e-13	3.28e-07	2.52e-06	5.67e-13	3.37e-07	3.19e-06	0.00725066	0.0154235	k__Bacteria;p__Actinobacteria;c__Actinomycetia;o__Streptosporangiales;f__Streptosporangiaceae;g__Sphaerisporangium
f__Chromobacteriaceae;g__Chromobacterium	1.58e-07	1.09e-14	4.67e-08	3.03e-06	2.8e-13	2.37e-07	3.19e-06	0.00304678	0.0135359	k__Bacteria;p__Proteobacteria;c__Betaproteobacteria;o__Neisseriales;f__Chromobacteriaceae;g__Chromobacterium
f__Sphingobacteriaceae;g__Arcticibacter	0	0	0	3.16e-06	6.57e-13	3.62e-07	3.16e-06	0.00399824	0.0135593	k__Bacteria;p__Bacteroidota;c__Sphingobacteriia;o__Sphingobacteriales;f__Sphingobacteriaceae;g__Arcticibacter
f__Clostridiaceae;g__Proteiniclasticum	9.89e-08	1.84e-14	6.06e-08	3.06e-06	5.73e-14	1.07e-07	3.16e-06	0.00142189	0.0134763	k__Bacteria;p__Firmicutes;c__Clostridia;o__Eubacteriales;f__Clostridiaceae;g__Proteiniclasticum
f__Bifidobacteriaceae;g__Alloscardovia	2.82e-06	1.07e-12	4.63e-07	2.7e-07	4.65e-14	9.64e-08	3.09e-06	0.005609	0.0138662	k__Bacteria;p__Actinobacteria;c__Actinomycetia;o__Bifidobacteriales;f__Bifidobacteriaceae;g__Alloscardovia
f__unclassified_Bacillales_family;g__Geomicrobium	1.89e-07	1.79e-13	1.89e-07	2.89e-06	3.67e-14	8.57e-08	3.08e-06	0.00276434	0.0135128	k__Bacteria;p__Firmicutes;c__Bacilli;o__Bacillales;f__unclassified_Bacillales_family;g__Geomicrobium
f__Parvibaculaceae;g__Pyruvatibacter	3.04e-06	7.23e-12	1.2e-06	0	0	0	3.04e-06	0.0261598	0.0494773	k__Bacteria;p__Proteobacteria;c__Alphaproteobacteria;o__Hyphomicrobiales;f__Parvibaculaceae;g__Pyruvatibacter
f__Hafniaceae;g__Edwardsiella	0	0	0	3.03e-06	7.06e-13	3.76e-07	3.03e-06	0.00429214	0.0135593	k__Bacteria;p__Proteobacteria;c__Gammaproteobacteria;o__Enterobacterales;f__Hafniaceae;g__Edwardsiella
f__Ectothiorhodospiraceae;g__Thioalkalivibrio	4.62e-07	3.02e-13	2.46e-07	2.56e-06	1.79e-14	5.99e-08	3.02e-06	0.00419682	0.0135593	k__Bacteria;p__Proteobacteria;c__Gammaproteobacteria;o__Chromatiales;f__Ectothiorhodospiraceae;g__Thioalkalivibrio
f__Promicromonosporaceae;g__Xylanimonas	0	0	0	3.01e-06	6.05e-13	3.48e-07	3.01e-06	0.00401412	0.0135593	k__Bacteria;p__Actinobacteria;c__Actinomycetia;o__Micrococcales;f__Promicromonosporaceae;g__Xylanimonas
f__Pasteurellaceae;g__Aggregatibacter	2.37e-07	4.86e-14	9.86e-08	2.77e-06	1.99e-13	1.99e-07	3e-06	0.00316593	0.0135365	k__Bacteria;p__Proteobacteria;c__Gammaproteobacteria;o__Pasteurellales;f__Pasteurellaceae;g__Aggregatibacter
f__Aerococcaceae;g__Eremococcus	7.39e-07	6.26e-13	3.54e-07	2.25e-06	1.52e-12	5.51e-07	2.99e-06	0.0437114	0.0809681	k__Bacteria;p__Firmicutes;c__Bacilli;o__Lactobacillales;f__Aerococcaceae;g__Eremococcus
f__Propionibacteriaceae;g__Raineyella	8.65e-07	2.89e-13	2.4e-07	2.1e-06	5.48e-13	3.31e-07	2.96e-06	0.0127908	0.0248816	k__Bacteria;p__Actinobacteria;c__Actinomycetia;o__Propionibacteriales;f__Propionibacteriaceae;g__Raineyella
f__Jonesiaceae;g__Flavimobilis	1.02e-06	1.73e-13	1.86e-07	1.93e-06	1.71e-13	1.85e-07	2.95e-06	0.0086902	0.0176866	k__Bacteria;p__Actinobacteria;c__Actinomycetia;o__Micrococcales;f__Jonesiaceae;g__Flavimobilis
f__Cyclobacteriaceae;g__Lunatimonas	0	0	0	2.93e-06	1.16e-13	1.52e-07	2.93e-06	0.00180318	0.0134922	k__Bacteria;p__Bacteroidota;c__Cytophagia;o__Cytophagales;f__Cyclobacteriaceae;g__Lunatimonas
f__Micrococcaceae;g__Tersicoccus	4.3e-07	4.08e-13	2.86e-07	2.47e-06	8.94e-13	4.23e-07	2.9e-06	0.00715269	0.0153684	k__Bacteria;p__Actinobacteria;c__Actinomycetia;o__Micrococcales;f__Micrococcaceae;g__Tersicoccus
f__Flavobacteriaceae;g__Joostella	0	0	0	2.9e-06	5.71e-13	3.38e-07	2.9e-06	0.00406178	0.0135593	k__Bacteria;p__Bacteroidota;c__Flavobacteriia;o__Flavobacteriales;f__Flavobacteriaceae;g__Joostella
f__Carnobacteriaceae;g__Alloiococcus	0	0	0	2.87e-06	1.47e-13	1.71e-07	2.87e-06	0.00211297	0.0135009	k__Bacteria;p__Firmicutes;c__Bacilli;o__Lactobacillales;f__Carnobacteriaceae;g__Alloiococcus
f__Piscirickettsiaceae;g__Hydrogenovibrio	0	0	0	2.86e-06	7.6e-13	3.9e-07	2.86e-06	0.00454634	0.0135593	k__Bacteria;p__Proteobacteria;c__Gammaproteobacteria;o__Thiotrichales;f__Piscirickettsiaceae;g__Hydrogenovibrio
f__Treponemataceae;g__Treponema	1.96e-07	1.93e-13	1.96e-07	2.66e-06	1.88e-13	1.94e-07	2.86e-06	0.00391086	0.0135593	k__Bacteria;p__Spirochaetes;c__Spirochaetia;o__Spirochaetales;f__Treponemataceae;g__Treponema
f__Solibacteraceae;g__Candidatus_Sulfopaludibacter	4.88e-07	2.28e-14	6.76e-08	2.32e-06	3.92e-14	8.86e-08	2.81e-06	0.00214475	0.0135016	k__Bacteria;p__Acidobacteria;c__Acidobacteriia;o__Bryobacterales;f__Solibacteraceae;g__Candidatus_Sulfopaludibacter
f__Micromonosporaceae;g__Polymorphospora	9.28e-07	5.57e-13	3.34e-07	1.85e-06	1.98e-13	1.99e-07	2.78e-06	0.0378738	0.0707696	k__Bacteria;p__Actinobacteria;c__Actinomycetia;o__Micromonosporales;f__Micromonosporaceae;g__Polymorphospora
f__Bacillaceae;g__Aeribacillus	0	0	0	2.75e-06	2.54e-13	2.25e-07	2.75e-06	0.00298323	0.0135356	k__Bacteria;p__Firmicutes;c__Bacilli;o__Bacillales;f__Bacillaceae;g__Aeribacillus
f__Cryomorphaceae;g__Cryomorpha	0	0	0	2.75e-06	2.66e-13	2.31e-07	2.75e-06	0.00303884	0.0135359	k__Bacteria;p__Bacteroidota;c__Flavobacteriia;o__Flavobacteriales;f__Cryomorphaceae;g__Cryomorpha
f__Pirellulaceae;g__Pirellula	0	0	0	2.74e-06	1.66e-13	1.82e-07	2.74e-06	0.00234334	0.0135058	k__Bacteria;p__Planctomycetota;c__Planctomycetia;o__Pirellulales;f__Pirellulaceae;g__Pirellula
f__Chitinophagaceae;g__Agriterribacter	0	0	0	2.74e-06	5.81e-13	3.41e-07	2.74e-06	0.00430009	0.0135593	k__Bacteria;p__Bacteroidota;c__Chitinophagia;o__Chitinophagales;f__Chitinophagaceae;g__Agriterribacter
f__Gottschalkiaceae;g__Gottschalkia	0	0	0	2.73e-06	3.75e-14	8.66e-08	2.73e-06	0.00101677	0.0134466	k__Bacteria;p__Firmicutes;c__Tissierellia;o__Tissierellales;f__Gottschalkiaceae;g__Gottschalkia
f__unclassified_Gammaproteobacteria_family;g__Candidatus_Kentron	0	0	0	2.72e-06	1.89e-13	1.95e-07	2.72e-06	0.00254987	0.0135095	k__Bacteria;p__Proteobacteria;c__Gammaproteobacteria;o__unclassified_Gammaproteobacteria_order;f__unclassified_Gammaproteobacteria_family;g__Candidatus_Kentron
f__Microbacteriaceae;g__Microterricola	2.18e-06	4.31e-13	2.94e-07	5.33e-07	4.44e-14	9.42e-08	2.71e-06	0.00566726	0.0138893	k__Bacteria;p__Actinobacteria;c__Actinomycetia;o__Micrococcales;f__Microbacteriaceae;g__Microterricola
f__Propionibacteriaceae;g__Desertihabitans	0	0	0	2.71e-06	7.03e-13	3.75e-07	2.71e-06	0.00463372	0.0135593	k__Bacteria;p__Actinobacteria;c__Actinomycetia;o__Propionibacteriales;f__Propionibacteriaceae;g__Desertihabitans
f__Nocardioidaceae;g__Mumia	7.94e-07	1.74e-13	1.87e-07	1.91e-06	5.5e-13	3.32e-07	2.71e-06	0.0138041	0.0267004	k__Bacteria;p__Actinobacteria;c__Actinomycetia;o__Propionibacteriales;f__Nocardioidaceae;g__Mumia
f__Bifidobacteriaceae;g__Parascardovia	1.74e-06	3.38e-13	2.6e-07	9.61e-07	1.16e-13	1.53e-07	2.7e-06	0.0231906	0.0442047	k__Bacteria;p__Actinobacteria;c__Actinomycetia;o__Bifidobacteriales;f__Bifidobacteriaceae;g__Parascardovia
f__Glycomycetaceae;g__Natronoglycomyces	0	0	0	2.7e-06	1.88e-12	6.13e-07	2.7e-06	0.00654104	0.014606	k__Bacteria;p__Actinobacteria;c__Actinomycetia;o__Glycomycetales;f__Glycomycetaceae;g__Natronoglycomyces
f__Oleiphilaceae;g__Oleiphilus	0	0	0	2.68e-06	5.33e-13	3.26e-07	2.68e-06	0.00422065	0.0135593	k__Bacteria;p__Proteobacteria;c__Gammaproteobacteria;o__Oceanospirillales;f__Oleiphilaceae;g__Oleiphilus
f__Microthrixaceae;g__Candidatus_Microthrix	6.9e-07	2.73e-13	2.34e-07	1.97e-06	4.08e-13	2.86e-07	2.66e-06	0.00885437	0.0179401	k__Bacteria;p__Actinobacteria;c__Acidimicrobiia;o__Acidimicrobiales;f__Microthrixaceae;g__Candidatus_Microthrix
f__Dermatophilaceae;g__Austwickia	4.9e-07	3.48e-13	2.64e-07	2.17e-06	3.05e-13	2.47e-07	2.66e-06	0.00629921	0.0143477	k__Bacteria;p__Actinobacteria;c__Actinomycetia;o__Micrococcales;f__Dermatophilaceae;g__Austwickia
f__Bacillaceae;g__Allobacillus	0	0	0	2.65e-06	2.67e-13	2.31e-07	2.65e-06	0.00313416	0.0135364	k__Bacteria;p__Firmicutes;c__Bacilli;o__Bacillales;f__Bacillaceae;g__Allobacillus
f__Rhizobiaceae;g__Ensifer	7.16e-07	1.93e-13	1.97e-07	1.93e-06	4.21e-13	2.9e-07	2.64e-06	0.00878023	0.0178322	k__Bacteria;p__Proteobacteria;c__Alphaproteobacteria;o__Hyphomicrobiales;f__Rhizobiaceae;g__Ensifer
f__Weeksellaceae;g__Soonwooa	0	0	0	2.64e-06	2.21e-13	2.1e-07	2.64e-06	0.00284819	0.0135349	k__Bacteria;p__Bacteroidota;c__Flavobacteriia;o__Flavobacteriales;f__Weeksellaceae;g__Soonwooa
f__Peptostreptococcaceae;g__Peptacetobacter	2.64e-07	3.49e-13	2.64e-07	2.35e-06	5.89e-13	3.43e-07	2.61e-06	0.00613769	0.0142075	k__Bacteria;p__Firmicutes;c__Clostridia;o__Eubacteriales;f__Peptostreptococcaceae;g__Peptacetobacter
f__Sporolactobacillaceae;g__Sinobaca	0	0	0	2.6e-06	4.51e-13	3e-07	2.6e-06	0.00402207	0.0135593	k__Bacteria;p__Firmicutes;c__Bacilli;o__Bacillales;f__Sporolactobacillaceae;g__Sinobaca
f__Bacillaceae;g__Massilibacterium	0	0	0	2.59e-06	2.12e-13	2.06e-07	2.59e-06	0.00285613	0.0135349	k__Bacteria;p__Firmicutes;c__Bacilli;o__Bacillales;f__Bacillaceae;g__Massilibacterium
f__Paenibacillaceae;g__Aneurinibacillus	2.03e-07	8.84e-14	1.33e-07	2.38e-06	7.55e-13	3.89e-07	2.58e-06	0.00569903	0.0138893	k__Bacteria;p__Firmicutes;c__Bacilli;o__Bacillales;f__Paenibacillaceae;g__Aneurinibacillus
f__Halomonadaceae;g__Cobetia	0	0	0	2.58e-06	7.39e-14	1.22e-07	2.58e-06	0.00162048	0.0134855	k__Bacteria;p__Proteobacteria;c__Gammaproteobacteria;o__Oceanospirillales;f__Halomonadaceae;g__Cobetia
f__Nocardioidaceae;g__Friedmanniella	6.08e-07	4.62e-13	3.04e-07	1.97e-06	2.94e-13	2.43e-07	2.58e-06	0.00859488	0.0175184	k__Bacteria;p__Actinobacteria;c__Actinomycetia;o__Propionibacteriales;f__Nocardioidaceae;g__Friedmanniella
f__Chitinophagaceae;g__Sediminibacterium	0	0	0	2.57e-06	3.26e-13	2.55e-07	2.57e-06	0.00353928	0.0135381	k__Bacteria;p__Bacteroidota;c__Chitinophagia;o__Chitinophagales;f__Chitinophagaceae;g__Sediminibacterium
f__Dysgonomonadaceae;g__Proteiniphilum	0	0	0	2.57e-06	3.45e-13	2.63e-07	2.57e-06	0.00362665	0.0135385	k__Bacteria;p__Bacteroidota;c__Bacteroidia;o__Bacteroidales;f__Dysgonomonadaceae;g__Proteiniphilum
f__unclassified_Cryptomycota_family;g__Rozella	2.43e-06	2.83e-12	7.53e-07	1.29e-07	8.36e-14	1.29e-07	2.55e-06	0.0128447	0.0249578	k__Eukaryota;p__Cryptomycota;c__unclassified_Cryptomycota_class;o__unclassified_Cryptomycota_order;f__unclassified_Cryptomycota_family;g__Rozella
f__Sphingomonadaceae;g__Rhizorhapis	0	0	0	2.55e-06	7.57e-13	3.89e-07	2.55e-06	0.00495234	0.013648	k__Bacteria;p__Proteobacteria;c__Alphaproteobacteria;o__Sphingomonadales;f__Sphingomonadaceae;g__Rhizorhapis
f__Flavobacteriaceae;g__Constantimarinum	0	0	0	2.54e-06	5.39e-13	3.28e-07	2.54e-06	0.0044113	0.0135593	k__Bacteria;p__Bacteroidota;c__Flavobacteriia;o__Flavobacteriales;f__Flavobacteriaceae;g__Constantimarinum
f__Hyphomicrobiaceae;g__Hyphomicrobium	0	0	0	2.52e-06	1.22e-12	4.94e-07	2.52e-06	0.00584289	0.0139791	k__Bacteria;p__Proteobacteria;c__Alphaproteobacteria;o__Hyphomicrobiales;f__Hyphomicrobiaceae;g__Hyphomicrobium
f__Paenibacillaceae;g__Cohnella	0	0	0	2.52e-06	6.32e-13	3.56e-07	2.52e-06	0.00469726	0.0135815	k__Bacteria;p__Firmicutes;c__Bacilli;o__Bacillales;f__Paenibacillaceae;g__Cohnella
f__Promicromonosporaceae;g__Krasilnikoviella	4.48e-07	1.9e-13	1.95e-07	2.03e-06	5.23e-13	3.23e-07	2.48e-06	0.00678641	0.0148812	k__Bacteria;p__Actinobacteria;c__Actinomycetia;o__Micrococcales;f__Promicromonosporaceae;g__Krasilnikoviella
f__Alcaligenaceae;g__Corticimicrobacter	0	0	0	2.43e-06	4.06e-13	2.85e-07	2.43e-06	0.00410944	0.0135593	k__Bacteria;p__Proteobacteria;c__Betaproteobacteria;o__Burkholderiales;f__Alcaligenaceae;g__Corticimicrobacter
f__Nocardiopsaceae;g__Streptomonospora	0	0	0	2.4e-06	6.94e-13	3.73e-07	2.4e-06	0.00501324	0.0136618	k__Bacteria;p__Actinobacteria;c__Actinomycetia;o__Streptosporangiales;f__Nocardiopsaceae;g__Streptomonospora
f__Streptosporangiaceae;g__Thermopolyspora	1.77e-07	6.7e-14	1.16e-07	2.22e-06	3.21e-13	2.53e-07	2.39e-06	0.00456222	0.0135593	k__Bacteria;p__Actinobacteria;c__Actinomycetia;o__Streptosporangiales;f__Streptosporangiaceae;g__Thermopolyspora
f__Methanotrichaceae;g__Methanothrix	7.89e-07	3.99e-13	2.83e-07	1.6e-06	2.06e-13	2.03e-07	2.39e-06	0.0424881	0.0788734	k__Archaea;p__Euryarchaeota;c__Methanomicrobia;o__Methanotrichales;f__Methanotrichaceae;g__Methanothrix
f__Pseudonocardiaceae;g__Haloechinothrix	0	0	0	2.38e-06	6.96e-13	3.73e-07	2.38e-06	0.00505825	0.0136732	k__Bacteria;p__Actinobacteria;c__Actinomycetia;o__Pseudonocardiales;f__Pseudonocardiaceae;g__Haloechinothrix
f__Acidimicrobiaceae;g__Ferrithrix	5.43e-07	1.95e-13	1.97e-07	1.83e-06	1.73e-13	1.86e-07	2.38e-06	0.00617741	0.0142414	k__Bacteria;p__Actinobacteria;c__Acidimicrobiia;o__Acidimicrobiales;f__Acidimicrobiaceae;g__Ferrithrix
f__Chromatiaceae;g__Halochromatium	0	0	0	2.37e-06	2.95e-13	2.43e-07	2.37e-06	0.00364254	0.0135385	k__Bacteria;p__Proteobacteria;c__Gammaproteobacteria;o__Chromatiales;f__Chromatiaceae;g__Halochromatium
f__Chitinophagaceae;g__Gynurincola	3.43e-08	5.89e-15	3.43e-08	2.33e-06	2.98e-14	7.72e-08	2.36e-06	0.00124713	0.0134659	k__Bacteria;p__Bacteroidota;c__Chitinophagia;o__Chitinophagales;f__Chitinophagaceae;g__Gynurincola
f__Bacillaceae;g__Thalassobacillus	0	0	0	2.35e-06	5.2e-13	3.22e-07	2.35e-06	0.004594	0.0135593	k__Bacteria;p__Firmicutes;c__Bacilli;o__Bacillales;f__Bacillaceae;g__Thalassobacillus
f__Thermoactinomycetaceae;g__Novibacillus	0	0	0	2.33e-06	4.82e-13	3.11e-07	2.33e-06	0.00447485	0.0135593	k__Bacteria;p__Firmicutes;c__Bacilli;o__Bacillales;f__Thermoactinomycetaceae;g__Novibacillus
f__Geoglossaceae;g__Glutinoglossum	2.26e-07	6.21e-14	1.11e-07	2.1e-06	2.62e-14	7.24e-08	2.32e-06	0.00253398	0.0135093	k__Eukaryota;p__Ascomycota;c__Geoglossomycetes;o__Geoglossales;f__Geoglossaceae;g__Glutinoglossum
f__Spirosomaceae;g__Emticicia	5.06e-07	1.28e-12	5.06e-07	1.81e-06	2.19e-13	2.09e-07	2.32e-06	0.0363866	0.06814	k__Bacteria;p__Bacteroidota;c__Cytophagia;o__Cytophagales;f__Spirosomaceae;g__Emticicia
f__Intrasporangiaceae;g__Ornithinicoccus	6.24e-08	1.95e-14	6.24e-08	2.25e-06	1.59e-12	5.65e-07	2.31e-06	0.00743689	0.0156827	k__Bacteria;p__Actinobacteria;c__Actinomycetia;o__Micrococcales;f__Intrasporangiaceae;g__Ornithinicoccus
f__Comamonadaceae;g__Alicycliphilus	0	0	0	2.31e-06	2.56e-13	2.26e-07	2.31e-06	0.00351545	0.013538	k__Bacteria;p__Proteobacteria;c__Betaproteobacteria;o__Burkholderiales;f__Comamonadaceae;g__Alicycliphilus
f__Bacillaceae;g__Parageobacillus	7.81e-08	3.05e-14	7.81e-08	2.23e-06	1.89e-13	1.94e-07	2.31e-06	0.00347573	0.0135379	k__Bacteria;p__Firmicutes;c__Bacilli;o__Bacillales;f__Bacillaceae;g__Parageobacillus
f__Pseudonocardiaceae;g__Thermocrispum	1.76e-07	1.54e-13	1.76e-07	2.13e-06	7.81e-14	1.25e-07	2.3e-06	0.00387114	0.0135593	k__Bacteria;p__Actinobacteria;c__Actinomycetia;o__Pseudonocardiales;f__Pseudonocardiaceae;g__Thermocrispum
f__Dysgonomonadaceae;g__Petrimonas	0	0	0	2.3e-06	3.06e-13	2.47e-07	2.3e-06	0.00382524	0.0135391	k__Bacteria;p__Bacteroidota;c__Bacteroidia;o__Bacteroidales;f__Dysgonomonadaceae;g__Petrimonas
f__Dermacoccaceae;g__Yimella	5.3e-07	3.4e-13	2.61e-07	1.76e-06	6.65e-13	3.65e-07	2.29e-06	0.0181677	0.0349033	k__Bacteria;p__Actinobacteria;c__Actinomycetia;o__Micrococcales;f__Dermacoccaceae;g__Yimella
f__Wenzhouxiangellaceae;g__Wenzhouxiangella	0	0	0	2.29e-06	5.18e-13	3.22e-07	2.29e-06	0.00468932	0.0135815	k__Bacteria;p__Proteobacteria;c__Gammaproteobacteria;o__Chromatiales;f__Wenzhouxiangellaceae;g__Wenzhouxiangella
f__Bacillaceae;g__Fictibacillus	0	0	0	2.28e-06	7.34e-13	3.83e-07	2.28e-06	0.00525507	0.0137278	k__Bacteria;p__Firmicutes;c__Bacilli;o__Bacillales;f__Bacillaceae;g__Fictibacillus
f__Flavobacteriaceae;g__Seonamhaeicola	0	0	0	2.27e-06	1.05e-13	1.45e-07	2.27e-06	0.0022639	0.0135043	k__Bacteria;p__Bacteroidota;c__Flavobacteriia;o__Flavobacteriales;f__Flavobacteriaceae;g__Seonamhaeicola
f__Sporolactobacillaceae;g__Sporolactobacillus	0	0	0	2.27e-06	5.91e-13	3.44e-07	2.27e-06	0.00492851	0.013648	k__Bacteria;p__Firmicutes;c__Bacilli;o__Bacillales;f__Sporolactobacillaceae;g__Sporolactobacillus
f__Paludibacteraceae;g__Paludibacter	7.59e-08	2.88e-14	7.59e-08	2.17e-06	4.85e-13	3.11e-07	2.25e-06	0.00496028	0.013648	k__Bacteria;p__Bacteroidota;c__Bacteroidia;o__Bacteroidales;f__Paludibacteraceae;g__Paludibacter
f__Halorubraceae;g__Halonotius	5.75e-07	8.75e-14	1.32e-07	1.67e-06	3.05e-13	2.47e-07	2.24e-06	0.00733892	0.015553	k__Archaea;p__Euryarchaeota;c__Halobacteria;o__Haloferacales;f__Halorubraceae;g__Halonotius
f__Flavobacteriaceae;g__Mariniflexile	0	0	0	2.23e-06	4.15e-13	2.88e-07	2.23e-06	0.00440335	0.0135593	k__Bacteria;p__Bacteroidota;c__Flavobacteriia;o__Flavobacteriales;f__Flavobacteriaceae;g__Mariniflexile
f__Cellvibrionaceae;g__Pseudoteredinibacter	0	0	0	2.2e-06	1.55e-12	5.57e-07	2.2e-06	0.00722683	0.0154235	k__Bacteria;p__Proteobacteria;c__Gammaproteobacteria;o__Cellvibrionales;f__Cellvibrionaceae;g__Pseudoteredinibacter
f__Microbacteriaceae;g__Subtercola	4.67e-07	2.17e-13	2.08e-07	1.73e-06	9.55e-13	4.37e-07	2.2e-06	0.0226805	0.0432807	k__Bacteria;p__Actinobacteria;c__Actinomycetia;o__Micrococcales;f__Microbacteriaceae;g__Subtercola
f__Hymenobacteraceae;g__Rufibacter	0	0	0	2.19e-06	2.95e-13	2.43e-07	2.19e-06	0.00389497	0.0135593	k__Bacteria;p__Bacteroidota;c__Cytophagia;o__Cytophagales;f__Hymenobacteraceae;g__Rufibacter
f__Enterococcaceae;g__Catellicoccus	1.55e-06	6.91e-13	3.72e-07	6.33e-07	8.71e-14	1.32e-07	2.18e-06	0.0422771	0.0785673	k__Bacteria;p__Firmicutes;c__Bacilli;o__Lactobacillales;f__Enterococcaceae;g__Catellicoccus
f__Balneolaceae;g__Aliifodinibius	0	0	0	2.18e-06	1.59e-13	1.78e-07	2.18e-06	0.00295146	0.0135354	k__Bacteria;p__Balneolaeota;c__Balneolia;o__Balneolales;f__Balneolaceae;g__Aliifodinibius
f__Clostridiaceae;g__Butyricicoccus	0	0	0	2.18e-06	6.34e-13	3.56e-07	2.18e-06	0.00518447	0.0136915	k__Bacteria;p__Firmicutes;c__Clostridia;o__Eubacteriales;f__Clostridiaceae;g__Butyricicoccus
f__Bacillaceae;g__Geobacillus	0	0	0	2.18e-06	2.92e-13	2.42e-07	2.18e-06	0.00387908	0.0135593	k__Bacteria;p__Firmicutes;c__Bacilli;o__Bacillales;f__Bacillaceae;g__Geobacillus
f__Flavobacteriaceae;g__Psychroserpens	0	0	0	2.18e-06	1.19e-13	1.54e-07	2.18e-06	0.00252604	0.0135092	k__Bacteria;p__Bacteroidota;c__Flavobacteriia;o__Flavobacteriales;f__Flavobacteriaceae;g__Psychroserpens
f__Prolixibacteraceae;g__Sunxiuqinia	1.2e-07	7.22e-14	1.2e-07	2.04e-06	3.06e-13	2.47e-07	2.16e-06	0.00473698	0.0135815	k__Bacteria;p__Bacteroidota;c__Bacteroidia;o__Marinilabiliales;f__Prolixibacteraceae;g__Sunxiuqinia
f__Marinifilaceae;g__Labilibaculum	0	0	0	2.13e-06	7.31e-13	3.82e-07	2.13e-06	0.00548985	0.013811	k__Bacteria;p__Bacteroidota;c__Bacteroidia;o__Marinilabiliales;f__Marinifilaceae;g__Labilibaculum
f__Acetobacteraceae;g__Acidocella	5.5e-07	1.64e-13	1.81e-07	1.57e-06	2.29e-13	2.14e-07	2.12e-06	0.00793116	0.0163808	k__Bacteria;p__Proteobacteria;c__Alphaproteobacteria;o__Rhodospirillales;f__Acetobacteraceae;g__Acidocella
f__Flavobacteriaceae;g__Wenyingzhuangia	0	0	0	2.12e-06	3.29e-13	2.56e-07	2.12e-06	0.00420477	0.0135593	k__Bacteria;p__Bacteroidota;c__Flavobacteriia;o__Flavobacteriales;f__Flavobacteriaceae;g__Wenyingzhuangia
f__Sphingomonadaceae;g__Sphingopyxis	9.97e-08	4.97e-14	9.97e-08	2e-06	2.09e-13	2.04e-07	2.1e-06	0.00417299	0.0135593	k__Bacteria;p__Proteobacteria;c__Alphaproteobacteria;o__Sphingomonadales;f__Sphingomonadaceae;g__Sphingopyxis
f__Halobacteroidaceae;g__Orenia	0	0	0	2.09e-06	6.9e-13	3.71e-07	2.09e-06	0.00544219	0.013811	k__Bacteria;p__Firmicutes;c__Clostridia;o__Halanaerobiales;f__Halobacteroidaceae;g__Orenia
f__Streptosporangiaceae;g__Streptosporangium	0	0	0	2.08e-06	1.35e-13	1.64e-07	2.08e-06	0.00283583	0.0135138	k__Bacteria;p__Actinobacteria;c__Actinomycetia;o__Streptosporangiales;f__Streptosporangiaceae;g__Streptosporangium
f__Chitinophagaceae;g__Thermoflavifilum	0	0	0	2.08e-06	9.45e-13	4.35e-07	2.08e-06	0.00615357	0.014224	k__Bacteria;p__Bacteroidota;c__Chitinophagia;o__Chitinophagales;f__Chitinophagaceae;g__Thermoflavifilum
f__Microbacteriaceae;g__Aquiluna	0	0	0	2.06e-06	5.84e-13	3.42e-07	2.06e-06	0.00522418	0.0137112	k__Bacteria;p__Actinobacteria;c__Actinomycetia;o__Micrococcales;f__Microbacteriaceae;g__Aquiluna
f__Petrotogaceae;g__Petrotoga	4.29e-07	5.03e-13	3.17e-07	1.63e-06	7.01e-14	1.18e-07	2.06e-06	0.0083248	0.0170494	k__Bacteria;p__Thermotogae;c__Thermotogae;o__Petrotogales;f__Petrotogaceae;g__Petrotoga
f__Streptosporangiaceae;g__Microbispora	4.29e-07	2.25e-13	2.12e-07	1.62e-06	2.01e-13	2e-07	2.05e-06	0.00696293	0.0151129	k__Bacteria;p__Actinobacteria;c__Actinomycetia;o__Streptosporangiales;f__Streptosporangiaceae;g__Microbispora
f__Thermoanaerobacterales_Family_III_Incertae_Sedis;g__Caldicellulosiruptor	1.57e-06	8.81e-13	4.2e-07	4.69e-07	3.94e-14	8.88e-08	2.04e-06	0.0239638	0.0456275	k__Bacteria;p__Firmicutes;c__Clostridia;o__Thermoanaerobacterales;f__Thermoanaerobacterales_Family_III_Incertae_Sedis;g__Caldicellulosiruptor
f__Cyclobacteriaceae;g__Cyclobacterium	0	0	0	2.03e-06	7.06e-14	1.19e-07	2.03e-06	0.00207326	0.0134999	k__Bacteria;p__Bacteroidota;c__Cytophagia;o__Cytophagales;f__Cyclobacteriaceae;g__Cyclobacterium
f__Lactobacillaceae;g__Fructilactobacillus	2.01e-06	1.29e-12	5.08e-07	0	0	0	2.01e-06	0.00724272	0.0154235	k__Bacteria;p__Firmicutes;c__Bacilli;o__Lactobacillales;f__Lactobacillaceae;g__Fructilactobacillus
f__Chitinophagaceae;g__Hanamia	0	0	0	2.01e-06	5.25e-14	1.02e-07	2.01e-06	0.00176346	0.0134909	k__Bacteria;p__Bacteroidota;c__Chitinophagia;o__Chitinophagales;f__Chitinophagaceae;g__Hanamia
f__Spizellomycetaceae;g__Spizellomyces	1.46e-06	7.71e-13	3.93e-07	5.42e-07	3.59e-14	8.47e-08	2.01e-06	0.0454113	0.0840257	k__Eukaryota;p__Chytridiomycota;c__Chytridiomycetes;o__Spizellomycetales;f__Spizellomycetaceae;g__Spizellomyces
f__Micromonosporaceae;g__Catellatospora	0	0	0	2e-06	4.21e-13	2.9e-07	2e-06	0.00476876	0.0135815	k__Bacteria;p__Actinobacteria;c__Actinomycetia;o__Micromonosporales;f__Micromonosporaceae;g__Catellatospora
f__Ophiostomataceae;g__Ophiostoma	5.57e-07	1.16e-13	1.53e-07	1.41e-06	3.74e-13	2.73e-07	1.96e-06	0.0190274	0.0365137	k__Eukaryota;p__Ascomycota;c__Sordariomycetes;o__Ophiostomatales;f__Ophiostomataceae;g__Ophiostoma
f__Actinopolysporaceae;g__Actinopolyspora	1.69e-07	1.43e-13	1.69e-07	1.78e-06	2.14e-12	6.54e-07	1.95e-06	0.0356743	0.0668795	k__Bacteria;p__Actinobacteria;c__Actinomycetia;o__Actinopolysporales;f__Actinopolysporaceae;g__Actinopolyspora
f__Flavobacteriaceae;g__Jejuia	0	0	0	1.94e-06	2.03e-13	2.01e-07	1.94e-06	0.0036902	0.0135387	k__Bacteria;p__Bacteroidota;c__Flavobacteriia;o__Flavobacteriales;f__Flavobacteriaceae;g__Jejuia
f__Erysipelotrichaceae;g__Erysipelatoclostridium	2.85e-08	4.07e-15	2.85e-08	1.91e-06	2.01e-13	2e-07	1.94e-06	0.0038173	0.0135391	k__Bacteria;p__Firmicutes;c__Erysipelotrichia;o__Erysipelotrichales;f__Erysipelotrichaceae;g__Erysipelatoclostridium
f__Sinobacteraceae;g__Solimonas	0	0	0	1.93e-06	1.25e-14	5.01e-08	1.93e-06	0.000818	0.0134213	k__Bacteria;p__Proteobacteria;c__Gammaproteobacteria;o__Nevskiales;f__Sinobacteraceae;g__Solimonas
f__Flavobacteriaceae;g__Cellulophaga	0	0	0	1.91e-06	1.6e-13	1.79e-07	1.91e-06	0.00337246	0.0135375	k__Bacteria;p__Bacteroidota;c__Flavobacteriia;o__Flavobacteriales;f__Flavobacteriaceae;g__Cellulophaga
f__Prolixibacteraceae;g__Prolixibacter	0	0	0	1.91e-06	5.15e-14	1.01e-07	1.91e-06	0.00184289	0.0134935	k__Bacteria;p__Bacteroidota;c__Bacteroidia;o__Marinilabiliales;f__Prolixibacteraceae;g__Prolixibacter
f__Weeksellaceae;g__Cloacibacterium	0	0	0	1.9e-06	2.3e-13	2.14e-07	1.9e-06	0.00395057	0.0135593	k__Bacteria;p__Bacteroidota;c__Flavobacteriia;o__Flavobacteriales;f__Weeksellaceae;g__Cloacibacterium
f__Oscillochloridaceae;g__Candidatus_Viridilinea	3.04e-07	4.61e-13	3.04e-07	1.59e-06	6.42e-14	1.13e-07	1.89e-06	0.00721094	0.0154235	k__Bacteria;p__Chloroflexi;c__Chloroflexia;o__Chloroflexales;f__Oscillochloridaceae;g__Candidatus_Viridilinea
f__Chromatiaceae;g__Nitrosococcus	0	0	0	1.88e-06	2.59e-13	2.28e-07	1.88e-06	0.00421271	0.0135593	k__Bacteria;p__Proteobacteria;c__Gammaproteobacteria;o__Chromatiales;f__Chromatiaceae;g__Nitrosococcus
f__Bacillaceae;g__Sutcliffiella	0	0	0	1.85e-06	1.09e-12	4.68e-07	1.85e-06	0.00723477	0.0154235	k__Bacteria;p__Firmicutes;c__Bacilli;o__Bacillales;f__Bacillaceae;g__Sutcliffiella
f__Pasteurellaceae;g__Pasteurella	4.11e-07	1.42e-13	1.69e-07	1.43e-06	6.78e-14	1.16e-07	1.84e-06	0.00602207	0.0141114	k__Bacteria;p__Proteobacteria;c__Gammaproteobacteria;o__Pasteurellales;f__Pasteurellaceae;g__Pasteurella
f__Porphyromonadaceae;g__Massilibacteroides	0	0	0	1.84e-06	1.36e-13	1.65e-07	1.84e-06	0.00326125	0.013537	k__Bacteria;p__Bacteroidota;c__Bacteroidia;o__Bacteroidales;f__Porphyromonadaceae;g__Massilibacteroides
f__Enterococcaceae;g__Melissococcus	0	0	0	1.82e-06	1.97e-12	6.27e-07	1.82e-06	0.0142868	0.0276029	k__Bacteria;p__Firmicutes;c__Bacilli;o__Lactobacillales;f__Enterococcaceae;g__Melissococcus
f__Flavobacteriaceae;g__Flavicella	0	0	0	1.82e-06	5.36e-13	3.27e-07	1.82e-06	0.00551368	0.013811	k__Bacteria;p__Bacteroidota;c__Flavobacteriia;o__Flavobacteriales;f__Flavobacteriaceae;g__Flavicella
f__Bacillaceae;g__Alkalibacillus	0	0	0	1.81e-06	5.68e-13	3.37e-07	1.81e-06	0.00564078	0.0138662	k__Bacteria;p__Firmicutes;c__Bacilli;o__Bacillales;f__Bacillaceae;g__Alkalibacillus
f__Bacillaceae;g__Sediminibacillus	1.3e-07	8.48e-14	1.3e-07	1.67e-06	1.87e-13	1.93e-07	1.8e-06	0.00490909	0.0136399	k__Bacteria;p__Firmicutes;c__Bacilli;o__Bacillales;f__Bacillaceae;g__Sediminibacillus
f__Microbacteriaceae;g__Aurantimicrobium	0	0	0	1.8e-06	2.78e-13	2.36e-07	1.8e-06	0.00441924	0.0135593	k__Bacteria;p__Actinobacteria;c__Actinomycetia;o__Micrococcales;f__Microbacteriaceae;g__Aurantimicrobium
f__unclassified_Caudoviricetes_family;g__Septimatrevirus	0	0	0	1.79e-06	2.84e-13	2.38e-07	1.79e-06	0.00445896	0.0135593	k__Viruses;p__Uroviricota;c__Caudoviricetes;o__unclassified_Caudoviricetes_order;f__unclassified_Caudoviricetes_family;g__Septimatrevirus
f__Bacillaceae;g__Halalkalibacillus	0	0	0	1.79e-06	4.46e-13	2.99e-07	1.79e-06	0.00524713	0.0137278	k__Bacteria;p__Firmicutes;c__Bacilli;o__Bacillales;f__Bacillaceae;g__Halalkalibacillus
f__Bacillaceae;g__Fredinandcohnia	4.69e-08	1.1e-14	4.69e-08	1.74e-06	1.81e-13	1.91e-07	1.78e-06	0.0040459	0.0135593	k__Bacteria;p__Firmicutes;c__Bacilli;o__Bacillales;f__Bacillaceae;g__Fredinandcohnia
f__Cellvibrionaceae;g__Teredinibacter	0	0	0	1.78e-06	3.1e-13	2.49e-07	1.78e-06	0.00465755	0.0135593	k__Bacteria;p__Proteobacteria;c__Gammaproteobacteria;o__Cellvibrionales;f__Cellvibrionaceae;g__Teredinibacter
f__Peptoniphilaceae;g__Miniphocaeibacter	0	0	0	1.78e-06	2.84e-13	2.38e-07	1.78e-06	0.00448279	0.0135593	k__Bacteria;p__Firmicutes;c__Tissierellia;o__Tissierellales;f__Peptoniphilaceae;g__Miniphocaeibacter
f__Aerococcaceae;g__Hutsoniella	0	0	0	1.76e-06	5.91e-13	3.44e-07	1.76e-06	0.00583495	0.0139791	k__Bacteria;p__Firmicutes;c__Bacilli;o__Lactobacillales;f__Aerococcaceae;g__Hutsoniella
f__Beutenbergiaceae;g__Miniimonas	0	0	0	1.76e-06	7.25e-13	3.81e-07	1.76e-06	0.00631862	0.0143717	k__Bacteria;p__Actinobacteria;c__Actinomycetia;o__Micrococcales;f__Beutenbergiaceae;g__Miniimonas
f__Rhodanobacteraceae;g__Oleiagrimonas	0	0	0	1.75e-06	3.73e-13	2.73e-07	1.75e-06	0.00502913	0.0136618	k__Bacteria;p__Proteobacteria;c__Gammaproteobacteria;o__Xanthomonadales;f__Rhodanobacteraceae;g__Oleiagrimonas
f__Beijerinckiaceae;g__Methylocella	0	0	0	1.75e-06	6.11e-14	1.11e-07	1.75e-06	0.00224801	0.0135039	k__Bacteria;p__Proteobacteria;c__Alphaproteobacteria;o__Hyphomicrobiales;f__Beijerinckiaceae;g__Methylocella
f__Bacillaceae;g__Anaerobacillus	0	0	0	1.74e-06	3.89e-13	2.79e-07	1.74e-06	0.00511386	0.0136732	k__Bacteria;p__Firmicutes;c__Bacilli;o__Bacillales;f__Bacillaceae;g__Anaerobacillus
f__Marinilabiliaceae;g__Breznakibacter	0	0	0	1.73e-06	6.17e-13	3.51e-07	1.73e-06	0.00605031	0.0141201	k__Bacteria;p__Bacteroidota;c__Bacteroidia;o__Marinilabiliales;f__Marinilabiliaceae;g__Breznakibacter
f__unclassified_Caudoviricetes_family;g__Krylovvirus	0	0	0	1.72e-06	1.3e-13	1.61e-07	1.72e-06	0.00336452	0.0135374	k__Viruses;p__Uroviricota;c__Caudoviricetes;o__unclassified_Caudoviricetes_order;f__unclassified_Caudoviricetes_family;g__Krylovvirus
f__Legionellaceae;g__Legionella	0	0	0	1.7e-06	5.8e-13	3.41e-07	1.7e-06	0.00599647	0.0140909	k__Bacteria;p__Proteobacteria;c__Gammaproteobacteria;o__Legionellales;f__Legionellaceae;g__Legionella
f__unclassified_Hyphomicrobiales_family;g__Candidatus_Hodgkinia	1.69e-06	1.15e-12	4.8e-07	0	0	0	1.69e-06	0.00853486	0.0174586	k__Bacteria;p__Proteobacteria;c__Alphaproteobacteria;o__Hyphomicrobiales;f__unclassified_Hyphomicrobiales_family;g__Candidatus_Hodgkinia
f__Cytophagaceae;g__Spirosoma	2.52e-07	3.18e-13	2.52e-07	1.43e-06	4.91e-14	9.91e-08	1.68e-06	0.00660989	0.0146448	k__Bacteria;p__Bacteroidota;c__Cytophagia;o__Cytophagales;f__Cytophagaceae;g__Spirosoma
f__Rhodospirillaceae;g__Marivibrio	0	0	0	1.67e-06	3.16e-13	2.51e-07	1.67e-06	0.0048782	0.0136205	k__Bacteria;p__Proteobacteria;c__Alphaproteobacteria;o__Rhodospirillales;f__Rhodospirillaceae;g__Marivibrio
f__Cytophagaceae;g__Anditalea	0	0	0	1.67e-06	8.31e-13	4.08e-07	1.67e-06	0.00690468	0.0150439	k__Bacteria;p__Bacteroidota;c__Cytophagia;o__Cytophagales;f__Cytophagaceae;g__Anditalea
f__Piscirickettsiaceae;g__Methylophaga	0	0	0	1.66e-06	2.17e-13	2.08e-07	1.66e-06	0.00432392	0.0135593	k__Bacteria;p__Proteobacteria;c__Gammaproteobacteria;o__Thiotrichales;f__Piscirickettsiaceae;g__Methylophaga
f__Microbacteriaceae;g__Schumannella	0	0	0	1.66e-06	1.28e-13	1.6e-07	1.66e-06	0.00344395	0.0135378	k__Bacteria;p__Actinobacteria;c__Actinomycetia;o__Micrococcales;f__Microbacteriaceae;g__Schumannella
f__Suoliviridae;g__Buorbuivirus	0	0	0	1.63e-06	1.8e-14	6e-08	1.63e-06	0.00126302	0.0134669	k__Viruses;p__Uroviricota;c__Caudoviricetes;o__Crassvirales;f__Suoliviridae;g__Buorbuivirus
f__Herelleviridae;g__Kochikohdavirus	1.59e-07	1.27e-13	1.59e-07	1.47e-06	4.66e-14	9.65e-08	1.63e-06	0.00472109	0.0135815	k__Viruses;p__Uroviricota;c__Caudoviricetes;o__unclassified_Caudoviricetes_order;f__Herelleviridae;g__Kochikohdavirus
f__Rhodospirillaceae;g__Dongia	0	0	0	1.62e-06	1.36e-13	1.65e-07	1.62e-06	0.00358694	0.0135383	k__Bacteria;p__Proteobacteria;c__Alphaproteobacteria;o__Rhodospirillales;f__Rhodospirillaceae;g__Dongia
f__Schitoviridae;g__Shizishanvirus	0	0	0	1.62e-06	1.65e-13	1.82e-07	1.62e-06	0.00392674	0.0135593	k__Viruses;p__Uroviricota;c__Caudoviricetes;o__unclassified_Caudoviricetes_order;f__Schitoviridae;g__Shizishanvirus
f__unclassified_Caudoviricetes_family;g__Weaselvirus	0	0	0	1.62e-06	3.4e-13	2.61e-07	1.62e-06	0.00514563	0.0136732	k__Viruses;p__Uroviricota;c__Caudoviricetes;o__unclassified_Caudoviricetes_order;f__unclassified_Caudoviricetes_family;g__Weaselvirus
f__Bradymonadaceae;g__Bradymonas	0	0	0	1.61e-06	1.31e-13	1.62e-07	1.61e-06	0.00355516	0.0135382	k__Bacteria;p__Proteobacteria;c__Deltaproteobacteria;o__Bradymonadales;f__Bradymonadaceae;g__Bradymonas
f__Lachnospiraceae;g__Cellulosilyticum	0	0	0	1.61e-06	1.05e-12	4.59e-07	1.61e-06	0.00858694	0.0175184	k__Bacteria;p__Firmicutes;c__Clostridia;o__Eubacteriales;f__Lachnospiraceae;g__Cellulosilyticum
f__Flavobacteriaceae;g__Zhouia	0	0	0	1.61e-06	4.22e-13	2.9e-07	1.61e-06	0.00553751	0.013811	k__Bacteria;p__Bacteroidota;c__Flavobacteriia;o__Flavobacteriales;f__Flavobacteriaceae;g__Zhouia
f__Chromatiaceae;g__Thiocapsa	0	0	0	1.59e-06	3.16e-13	2.51e-07	1.59e-06	0.00508208	0.0136732	k__Bacteria;p__Proteobacteria;c__Gammaproteobacteria;o__Chromatiales;f__Chromatiaceae;g__Thiocapsa
f__Bacillaceae;g__Natribacillus	1.35e-07	9.15e-14	1.35e-07	1.44e-06	7.6e-14	1.23e-07	1.58e-06	0.00468138	0.0135815	k__Bacteria;p__Firmicutes;c__Bacilli;o__Bacillales;f__Bacillaceae;g__Natribacillus
f__Eubacteriaceae;g__Garciella	0	0	0	1.57e-06	4.22e-13	2.91e-07	1.57e-06	0.00561695	0.0138662	k__Bacteria;p__Firmicutes;c__Clostridia;o__Eubacteriales;f__Eubacteriaceae;g__Garciella
f__Chitinophagaceae;g__Pseudobacter	0	0	0	1.57e-06	5.31e-14	1.03e-07	1.57e-06	0.00232745	0.0135055	k__Bacteria;p__Bacteroidota;c__Chitinophagia;o__Chitinophagales;f__Chitinophagaceae;g__Pseudobacter
f__Aspergillaceae;g__Monascus	0	0	0	1.56e-06	1.55e-13	1.76e-07	1.56e-06	0.00395852	0.0135593	k__Eukaryota;p__Ascomycota;c__Eurotiomycetes;o__Eurotiales;f__Aspergillaceae;g__Monascus
f__Actinopolymorphaceae;g__Actinopolymorpha	7.53e-08	2.83e-14	7.53e-08	1.48e-06	2.3e-13	2.15e-07	1.55e-06	0.00516152	0.0136732	k__Bacteria;p__Actinobacteria;c__Actinomycetia;o__Propionibacteriales;f__Actinopolymorphaceae;g__Actinopolymorpha
f__Heliobacteriaceae;g__Heliorestis	1.78e-07	1.59e-13	1.78e-07	1.37e-06	4.05e-13	2.85e-07	1.55e-06	0.0082692	0.0169558	k__Bacteria;p__Firmicutes;c__Clostridia;o__Eubacteriales;f__Heliobacteriaceae;g__Heliorestis
f__Acholeplasmataceae;g__Acholeplasma	0	0	0	1.54e-06	2.56e-13	2.26e-07	1.54e-06	0.00483142	0.013601	k__Bacteria;p__Tenericutes;c__Mollicutes;o__Acholeplasmatales;f__Acholeplasmataceae;g__Acholeplasma
f__Thermaceae;g__Marinithermus	1.81e-07	1.64e-13	1.81e-07	1.35e-06	5.39e-13	3.28e-07	1.53e-06	0.0112789	0.022168	k__Bacteria;p__Deinococcus_Thermus;c__Deinococci;o__Thermales;f__Thermaceae;g__Marinithermus
f__Cytophagaceae;g__Rhodonellum	0	0	0	1.53e-06	1.2e-13	1.55e-07	1.53e-06	0.00357105	0.0135382	k__Bacteria;p__Bacteroidota;c__Cytophagia;o__Cytophagales;f__Cytophagaceae;g__Rhodonellum
f__Bernardetiaceae;g__Hugenholtzia	0	0	0	1.53e-06	2.02e-13	2.01e-07	1.53e-06	0.00443513	0.0135593	k__Bacteria;p__Bacteroidota;c__Cytophagia;o__Cytophagales;f__Bernardetiaceae;g__Hugenholtzia
f__unclassified_Caudoviricetes_family;g__Jacevirus	0	0	0	1.52e-06	6.1e-14	1.1e-07	1.52e-06	0.00265313	0.0135112	k__Viruses;p__Uroviricota;c__Caudoviricetes;o__unclassified_Caudoviricetes_order;f__unclassified_Caudoviricetes_family;g__Jacevirus
f__Intrasporangiaceae;g__Pedococcus	1e-07	5.02e-14	1e-07	1.39e-06	1.1e-13	1.48e-07	1.5e-06	0.00462577	0.0135593	k__Bacteria;p__Actinobacteria;c__Actinomycetia;o__Micrococcales;f__Intrasporangiaceae;g__Pedococcus
f__Tannerellaceae;g__Tannerella	0	0	0	1.49e-06	1.74e-13	1.87e-07	1.49e-06	0.00431597	0.0135593	k__Bacteria;p__Bacteroidota;c__Bacteroidia;o__Bacteroidales;f__Tannerellaceae;g__Tannerella
f__Propionibacteriaceae;g__Propionimicrobium	0	0	0	1.49e-06	3.48e-13	2.64e-07	1.49e-06	0.0054263	0.013811	k__Bacteria;p__Actinobacteria;c__Actinomycetia;o__Propionibacteriales;f__Propionibacteriaceae;g__Propionimicrobium
f__Bacillaceae;g__Salipaludibacillus	0	0	0	1.48e-06	1.49e-13	1.73e-07	1.48e-06	0.00408561	0.0135593	k__Bacteria;p__Firmicutes;c__Bacilli;o__Bacillales;f__Bacillaceae;g__Salipaludibacillus
f__Roseobacteraceae;g__Ruegeria	0	0	0	1.48e-06	5.29e-14	1.03e-07	1.48e-06	0.00247838	0.0135083	k__Bacteria;p__Proteobacteria;c__Alphaproteobacteria;o__Rhodobacterales;f__Roseobacteraceae;g__Ruegeria
f__Propionibacteriaceae;g__Arachnia	0	0	0	1.47e-06	1.61e-13	1.79e-07	1.47e-06	0.00425243	0.0135593	k__Bacteria;p__Actinobacteria;c__Actinomycetia;o__Propionibacteriales;f__Propionibacteriaceae;g__Arachnia
f__Oscillospiraceae;g__Phocea	0	0	0	1.47e-06	1.48e-13	1.72e-07	1.47e-06	0.0041015	0.0135593	k__Bacteria;p__Firmicutes;c__Clostridia;o__Eubacteriales;f__Oscillospiraceae;g__Phocea
f__Bacillaceae;g__Aquibacillus	0	0	0	1.47e-06	3.23e-13	2.54e-07	1.47e-06	0.00534951	0.0137838	k__Bacteria;p__Firmicutes;c__Bacilli;o__Bacillales;f__Bacillaceae;g__Aquibacillus
f__unclassified_Caudoviricetes_family;g__Scapunavirus	1.49e-07	1.1e-13	1.49e-07	1.32e-06	2.81e-13	2.37e-07	1.47e-06	0.00676699	0.0148578	k__Viruses;p__Uroviricota;c__Caudoviricetes;o__unclassified_Caudoviricetes_order;f__unclassified_Caudoviricetes_family;g__Scapunavirus
f__Myxococcaceae;g__Corallococcus	1.02e-07	2.15e-14	6.56e-08	1.36e-06	3.36e-14	8.19e-08	1.47e-06	0.003015	0.0135358	k__Bacteria;p__Proteobacteria;c__Deltaproteobacteria;o__Myxococcales;f__Myxococcaceae;g__Corallococcus
f__unclassified_Caudoviricetes_family;g__Gaiavirus	0	0	0	1.46e-06	1.52e-13	1.74e-07	1.46e-06	0.00415711	0.0135593	k__Viruses;p__Uroviricota;c__Caudoviricetes;o__unclassified_Caudoviricetes_order;f__unclassified_Caudoviricetes_family;g__Gaiavirus
f__Salasmaviridae;g__Beecentumtrevirus	7.49e-08	2.81e-14	7.49e-08	1.37e-06	7.91e-13	3.98e-07	1.44e-06	0.0107184	0.021164	k__Viruses;p__Uroviricota;c__Caudoviricetes;o__unclassified_Caudoviricetes_order;f__Salasmaviridae;g__Beecentumtrevirus
f__Anaplasmataceae;g__Anaplasma	1.44e-06	1.02e-12	4.51e-07	0	0	0	1.44e-06	0.0106046	0.0209634	k__Bacteria;p__Proteobacteria;c__Alphaproteobacteria;o__Rickettsiales;f__Anaplasmataceae;g__Anaplasma
f__Bacillaceae;g__Salibacterium	0	0	0	1.44e-06	2.25e-14	6.71e-08	1.44e-06	0.00157282	0.0134835	k__Bacteria;p__Firmicutes;c__Bacilli;o__Bacillales;f__Bacillaceae;g__Salibacterium
f__Cesiribacteraceae;g__Cesiribacter	0	0	0	1.44e-06	4.86e-14	9.85e-08	1.44e-06	0.0024466	0.0135078	k__Bacteria;p__Bacteroidota;c__Cytophagia;o__Cytophagales;f__Cesiribacteraceae;g__Cesiribacter
f__Pseudonocardiaceae;g__Actinoalloteichus	9.72e-08	4.72e-14	9.72e-08	1.34e-06	2.39e-13	2.19e-07	1.44e-06	0.00577935	0.0139654	k__Bacteria;p__Actinobacteria;c__Actinomycetia;o__Pseudonocardiales;f__Pseudonocardiaceae;g__Actinoalloteichus
f__Neisseriaceae;g__Stenoxybacter	0	0	0	1.43e-06	1.63e-13	1.8e-07	1.43e-06	0.00435569	0.0135593	k__Bacteria;p__Proteobacteria;c__Betaproteobacteria;o__Neisseriales;f__Neisseriaceae;g__Stenoxybacter
f__Methylocystaceae;g__Methylosinus	1.36e-06	4.52e-13	3.01e-07	5.47e-08	8.36e-15	4.09e-08	1.42e-06	0.00663901	0.0146683	k__Bacteria;p__Proteobacteria;c__Alphaproteobacteria;o__Hyphomicrobiales;f__Methylocystaceae;g__Methylosinus
f__Micromonosporaceae;g__Rugosimonospora	0	0	0	1.41e-06	4.94e-13	3.14e-07	1.41e-06	0.00642718	0.0144654	k__Bacteria;p__Actinobacteria;c__Actinomycetia;o__Micromonosporales;f__Micromonosporaceae;g__Rugosimonospora
f__Pectobacteriaceae;g__Brenneria	0	0	0	1.41e-06	8.26e-14	1.29e-07	1.41e-06	0.00327714	0.013537	k__Bacteria;p__Proteobacteria;c__Gammaproteobacteria;o__Enterobacterales;f__Pectobacteriaceae;g__Brenneria
f__Methylococcaceae;g__Methylotuvimicrobium	0	0	0	1.41e-06	3.6e-13	2.68e-07	1.41e-06	0.00575552	0.0139654	k__Bacteria;p__Proteobacteria;c__Gammaproteobacteria;o__Methylococcales;f__Methylococcaceae;g__Methylotuvimicrobium
f__Tissierellaceae;g__Tepidimicrobium	0	0	0	1.41e-06	4.75e-14	9.75e-08	1.41e-06	0.00247043	0.0135082	k__Bacteria;p__Firmicutes;c__Tissierellia;o__Tissierellales;f__Tissierellaceae;g__Tepidimicrobium
f__Burkholderiaceae;g__Polynucleobacter	0	0	0	1.41e-06	1.44e-13	1.7e-07	1.41e-06	0.00418888	0.0135593	k__Bacteria;p__Proteobacteria;c__Betaproteobacteria;o__Burkholderiales;f__Burkholderiaceae;g__Polynucleobacter
f__Maricaulaceae;g__Euryhalocaulis	0	0	0	1.4e-06	2.02e-13	2.01e-07	1.4e-06	0.00472904	0.0135815	k__Bacteria;p__Proteobacteria;c__Alphaproteobacteria;o__Maricaulales;f__Maricaulaceae;g__Euryhalocaulis
f__unclassified_Burkholderiales_family;g__Thiomonas	0	0	0	1.4e-06	6.87e-14	1.17e-07	1.4e-06	0.00302295	0.0135358	k__Bacteria;p__Proteobacteria;c__Betaproteobacteria;o__Burkholderiales;f__unclassified_Burkholderiales_family;g__Thiomonas
f__Lachnospiraceae;g__Anaerotignum	3.05e-07	2.1e-13	2.05e-07	1.09e-06	1e-13	1.42e-07	1.39e-06	0.0111156	0.0218723	k__Bacteria;p__Firmicutes;c__Clostridia;o__Eubacteriales;f__Lachnospiraceae;g__Anaerotignum
f__unclassified_Caudoviricetes_family;g__Cinunavirus	0	0	0	1.39e-06	2.19e-13	2.1e-07	1.39e-06	0.00488614	0.0136205	k__Viruses;p__Uroviricota;c__Caudoviricetes;o__unclassified_Caudoviricetes_order;f__unclassified_Caudoviricetes_family;g__Cinunavirus
f__unclassified_Caudoviricetes_family;g__Skunavirus	0	0	0	1.39e-06	3.9e-13	2.79e-07	1.39e-06	0.00598853	0.0140909	k__Viruses;p__Uroviricota;c__Caudoviricetes;o__unclassified_Caudoviricetes_order;f__unclassified_Caudoviricetes_family;g__Skunavirus
f__unclassified_Caudoviricetes_family;g__Lightbulbvirus	0	0	0	1.39e-06	9.29e-14	1.36e-07	1.39e-06	0.00353133	0.0135381	k__Viruses;p__Uroviricota;c__Caudoviricetes;o__unclassified_Caudoviricetes_order;f__unclassified_Caudoviricetes_family;g__Lightbulbvirus
f__Flavobacteriaceae;g__Algibacter	0	0	0	1.39e-06	1.23e-13	1.57e-07	1.39e-06	0.0039744	0.0135593	k__Bacteria;p__Bacteroidota;c__Flavobacteriia;o__Flavobacteriales;f__Flavobacteriaceae;g__Algibacter
f__unclassified_Caudoviricetes_family;g__Rerduovirus	1.15e-07	6.63e-14	1.15e-07	1.27e-06	3.35e-13	2.59e-07	1.39e-06	0.00695057	0.0151053	k__Viruses;p__Uroviricota;c__Caudoviricetes;o__unclassified_Caudoviricetes_order;f__unclassified_Caudoviricetes_family;g__Rerduovirus
f__Microbacteriaceae;g__Pseudolysinimonas	1.43e-07	4.09e-14	9.04e-08	1.23e-06	1.62e-13	1.8e-07	1.37e-06	0.00562489	0.0138662	k__Bacteria;p__Actinobacteria;c__Actinomycetia;o__Micrococcales;f__Microbacteriaceae;g__Pseudolysinimonas
f__Streptococcaceae;g__Floricoccus	1.37e-06	4.02e-13	2.83e-07	0	0	0	1.37e-06	0.00612092	0.0141879	k__Bacteria;p__Firmicutes;c__Bacilli;o__Lactobacillales;f__Streptococcaceae;g__Floricoccus
f__Flavobacteriaceae;g__Croceibacter	0	0	0	1.37e-06	3.11e-13	2.49e-07	1.37e-06	0.00554546	0.013811	k__Bacteria;p__Bacteroidota;c__Flavobacteriia;o__Flavobacteriales;f__Flavobacteriaceae;g__Croceibacter
f__Bifidobacteriaceae;g__Pseudoscardovia	0	0	0	1.37e-06	8.46e-14	1.3e-07	1.37e-06	0.00340424	0.0135376	k__Bacteria;p__Actinobacteria;c__Actinomycetia;o__Bifidobacteriales;f__Bifidobacteriaceae;g__Pseudoscardovia
f__Eubacteriales_Family_XIII_Incertae_Sedis;g__Anaerovorax	0	0	0	1.37e-06	8.21e-13	4.05e-07	1.37e-06	0.0092436	0.0186182	k__Bacteria;p__Firmicutes;c__Clostridia;o__Eubacteriales;f__Eubacteriales_Family_XIII_Incertae_Sedis;g__Anaerovorax
f__Roseobacteraceae;g__Ketogulonicigenium	0	0	0	1.36e-06	1.25e-13	1.58e-07	1.36e-06	0.00403795	0.0135593	k__Bacteria;p__Proteobacteria;c__Alphaproteobacteria;o__Rhodobacterales;f__Roseobacteraceae;g__Ketogulonicigenium
f__unclassified_Caudoviricetes_family;g__Laroyevirus	0	0	0	1.36e-06	1.1e-13	1.48e-07	1.36e-06	0.00384731	0.0135593	k__Viruses;p__Uroviricota;c__Caudoviricetes;o__unclassified_Caudoviricetes_order;f__unclassified_Caudoviricetes_family;g__Laroyevirus
f__Thermaceae;g__Thermus	1.79e-07	1.61e-13	1.79e-07	1.18e-06	7.61e-14	1.23e-07	1.36e-06	0.00636805	0.0144275	k__Bacteria;p__Deinococcus_Thermus;c__Deinococci;o__Thermales;f__Thermaceae;g__Thermus
f__Alcaligenaceae;g__Basilea	0	0	0	1.34e-06	3.49e-13	2.64e-07	1.34e-06	0.00591174	0.0140069	k__Bacteria;p__Proteobacteria;c__Betaproteobacteria;o__Burkholderiales;f__Alcaligenaceae;g__Basilea
f__Sphingomonadaceae;g__Sphingosinithalassobacter	0	0	0	1.34e-06	5.6e-13	3.35e-07	1.34e-06	0.00714475	0.0153684	k__Bacteria;p__Proteobacteria;c__Alphaproteobacteria;o__Sphingomonadales;f__Sphingomonadaceae;g__Sphingosinithalassobacter
f__Schleiferiaceae;g__Owenweeksia	0	0	0	1.33e-06	6.84e-14	1.17e-07	1.33e-06	0.00315799	0.0135365	k__Bacteria;p__Bacteroidota;c__Flavobacteriia;o__Flavobacteriales;f__Schleiferiaceae;g__Owenweeksia
f__Microbacteriaceae;g__Glaciihabitans	0	0	0	1.33e-06	1.27e-13	1.59e-07	1.33e-06	0.00418094	0.0135593	k__Bacteria;p__Actinobacteria;c__Actinomycetia;o__Micrococcales;f__Microbacteriaceae;g__Glaciihabitans
f__Bacillaceae;g__Caldalkalibacillus	0	0	0	1.32e-06	2.9e-13	2.41e-07	1.32e-06	0.00556929	0.0138497	k__Bacteria;p__Firmicutes;c__Bacilli;o__Bacillales;f__Bacillaceae;g__Caldalkalibacillus
f__Jatrophihabitantaceae;g__Jatrophihabitans	1.25e-06	2.12e-13	2.06e-07	6.66e-08	8.37e-15	4.09e-08	1.32e-06	0.00541836	0.013811	k__Bacteria;p__Actinobacteria;c__Actinomycetia;o__Jatrophihabitantales;f__Jatrophihabitantaceae;g__Jatrophihabitans
f__Marinifilaceae;g__Ancylomarina	0	0	0	1.31e-06	2.45e-13	2.21e-07	1.31e-06	0.00526302	0.0137278	k__Bacteria;p__Bacteroidota;c__Bacteroidia;o__Marinilabiliales;f__Marinifilaceae;g__Ancylomarina
f__Valsaceae;g__Valsa	0	0	0	1.31e-06	7.97e-14	1.26e-07	1.31e-06	0.0034519	0.0135378	k__Eukaryota;p__Ascomycota;c__Sordariomycetes;o__Diaporthales;f__Valsaceae;g__Valsa
f__Pseudanabaenaceae;g__Limnothrix	2.56e-08	3.28e-15	2.56e-08	1.28e-06	1.03e-13	1.44e-07	1.3e-06	0.00405384	0.0135593	k__Bacteria;p__Cyanobacteria;c__unclassified_Cyanobacteria_class;o__Pseudanabaenales;f__Pseudanabaenaceae;g__Limnothrix
f__unclassified_Caudoviricetes_family;g__Kelleziovirus	1.3e-06	1.77e-13	1.88e-07	0	0	0	1.3e-06	0.0047767	0.0135815	k__Viruses;p__Uroviricota;c__Caudoviricetes;o__unclassified_Caudoviricetes_order;f__unclassified_Caudoviricetes_family;g__Kelleziovirus
f__Kosmotogaceae;g__Kosmotoga	0	0	0	1.3e-06	2.15e-13	2.07e-07	1.3e-06	0.00510591	0.0136732	k__Bacteria;p__Thermotogae;c__Thermotogae;o__Kosmotogales;f__Kosmotogaceae;g__Kosmotoga
f__Aerococcaceae;g__Vaginisenegalia	0	0	0	1.29e-06	3.18e-13	2.52e-07	1.29e-06	0.00581906	0.0139791	k__Bacteria;p__Firmicutes;c__Bacilli;o__Lactobacillales;f__Aerococcaceae;g__Vaginisenegalia
f__Comamonadaceae;g__Limnohabitans	0	0	0	1.29e-06	3.16e-13	2.52e-07	1.29e-06	0.00582701	0.0139791	k__Bacteria;p__Proteobacteria;c__Betaproteobacteria;o__Burkholderiales;f__Comamonadaceae;g__Limnohabitans
f__Phyllobacteriaceae;g__Aminobacter	0	0	0	1.28e-06	7.86e-14	1.25e-07	1.28e-06	0.00349956	0.013538	k__Bacteria;p__Proteobacteria;c__Alphaproteobacteria;o__Hyphomicrobiales;f__Phyllobacteriaceae;g__Aminobacter
f__Bacillaceae;g__Schinkia	0	0	0	1.26e-06	5.85e-13	3.42e-07	1.26e-06	0.00781818	0.0162261	k__Bacteria;p__Firmicutes;c__Bacilli;o__Bacillales;f__Bacillaceae;g__Schinkia
f__Defluviitaleaceae;g__Defluviitalea	0	0	0	1.25e-06	4.87e-14	9.87e-08	1.25e-06	0.00281995	0.0135136	k__Bacteria;p__Firmicutes;c__Clostridia;o__Eubacteriales;f__Defluviitaleaceae;g__Defluviitalea
f__Tissierellaceae;g__Schnuerera	0	0	0	1.25e-06	4.76e-14	9.76e-08	1.25e-06	0.00278817	0.0135131	k__Bacteria;p__Firmicutes;c__Tissierellia;o__Tissierellales;f__Tissierellaceae;g__Schnuerera
f__Micrococcaceae;g__Zafaria	0	0	0	1.25e-06	8.6e-14	1.31e-07	1.25e-06	0.00374581	0.0135389	k__Bacteria;p__Actinobacteria;c__Actinomycetia;o__Micrococcales;f__Micrococcaceae;g__Zafaria
f__Acetobacteraceae;g__Roseicella	0	0	0	1.25e-06	3.5e-13	2.65e-07	1.25e-06	0.00620653	0.01427	k__Bacteria;p__Proteobacteria;c__Alphaproteobacteria;o__Rhodospirillales;f__Acetobacteraceae;g__Roseicella
f__unclassified_Caudoviricetes_family;g__Ikedavirus	1.55e-07	4.52e-14	9.51e-08	1.09e-06	1.18e-13	1.54e-07	1.24e-06	0.00580318	0.0139791	k__Viruses;p__Uroviricota;c__Caudoviricetes;o__unclassified_Caudoviricetes_order;f__unclassified_Caudoviricetes_family;g__Ikedavirus
f__Comamonadaceae;g__Rhodoferax	0	0	0	1.24e-06	5.26e-13	3.24e-07	1.24e-06	0.00747308	0.0157149	k__Bacteria;p__Proteobacteria;c__Betaproteobacteria;o__Burkholderiales;f__Comamonadaceae;g__Rhodoferax
f__Hymenobacteraceae;g__Botryobacter	0	0	0	1.24e-06	1.09e-13	1.48e-07	1.24e-06	0.00413327	0.0135593	k__Bacteria;p__Bacteroidota;c__Cytophagia;o__Cytophagales;f__Hymenobacteraceae;g__Botryobacter
f__Propionibacteriaceae;g__Nigerium	0	0	0	1.23e-06	5.08e-13	3.19e-07	1.23e-06	0.00737864	0.0155985	k__Bacteria;p__Actinobacteria;c__Actinomycetia;o__Propionibacteriales;f__Propionibacteriaceae;g__Nigerium
f__Euzebyaceae;g__Euzebya	0	0	0	1.22e-06	1.32e-13	1.63e-07	1.22e-06	0.0044669	0.0135593	k__Bacteria;p__Actinobacteria;c__Nitriliruptoria;o__Euzebyales;f__Euzebyaceae;g__Euzebya
f__Clostridiaceae;g__Alkaliphilus	0	0	0	1.22e-06	1.11e-13	1.49e-07	1.22e-06	0.00426831	0.0135593	k__Bacteria;p__Firmicutes;c__Clostridia;o__Eubacteriales;f__Clostridiaceae;g__Alkaliphilus
f__Flavobacteriaceae;g__Cochleicola	0	0	0	1.21e-06	2.82e-13	2.37e-07	1.21e-06	0.00585084	0.0139791	k__Bacteria;p__Bacteroidota;c__Flavobacteriia;o__Flavobacteriales;f__Flavobacteriaceae;g__Cochleicola
f__Chitinophagaceae;g__Flavisolibacter	0	0	0	1.21e-06	4.97e-13	3.15e-07	1.21e-06	0.00742101	0.0156686	k__Bacteria;p__Bacteroidota;c__Chitinophagia;o__Chitinophagales;f__Chitinophagaceae;g__Flavisolibacter
f__Candidatus_Brocadiaceae;g__Candidatus_Brocadia	0	0	0	1.21e-06	2.89e-14	7.6e-08	1.21e-06	0.00222418	0.0135034	k__Bacteria;p__Planctomycetota;c__Candidatus_Brocadiia;o__Candidatus_Brocadiales;f__Candidatus_Brocadiaceae;g__Candidatus_Brocadia
f__Lachnospiraceae;g__Mediterraneibacter	0	0	0	1.2e-06	2.44e-13	2.21e-07	1.2e-06	0.00557723	0.0138497	k__Bacteria;p__Firmicutes;c__Clostridia;o__Eubacteriales;f__Lachnospiraceae;g__Mediterraneibacter
f__Geodermatophilaceae;g__Cumulibacter	0	0	0	1.2e-06	2.26e-13	2.13e-07	1.2e-06	0.00539718	0.0137838	k__Bacteria;p__Actinobacteria;c__Actinomycetia;o__Geodermatophilales;f__Geodermatophilaceae;g__Cumulibacter
f__Desulfonatronaceae;g__Desulfonatronum	0	0	0	1.2e-06	4.56e-13	3.02e-07	1.2e-06	0.00718976	0.0154092	k__Bacteria;p__Proteobacteria;c__Deltaproteobacteria;o__Desulfovibrionales;f__Desulfonatronaceae;g__Desulfonatronum
f__Balneolaceae;g__Rhodohalobacter	0	0	0	1.19e-06	2.4e-14	6.93e-08	1.19e-06	0.00206531	0.0134997	k__Bacteria;p__Balneolaeota;c__Balneolia;o__Balneolales;f__Balneolaceae;g__Rhodohalobacter
f__Fulvivirgaceae;g__Xanthovirga	0	0	0	1.19e-06	1.31e-13	1.62e-07	1.19e-06	0.00455428	0.0135593	k__Bacteria;p__Bacteroidota;c__Cytophagia;o__Cytophagales;f__Fulvivirgaceae;g__Xanthovirga
f__Prolixibacteraceae;g__Mangrovibacterium	0	0	0	1.18e-06	4.96e-13	3.15e-07	1.18e-06	0.00768844	0.0160544	k__Bacteria;p__Bacteroidota;c__Bacteroidia;o__Marinilabiliales;f__Prolixibacteraceae;g__Mangrovibacterium
f__Herelleviridae;g__Okubovirus	1.17e-06	7.55e-13	3.89e-07	0	0	0	1.17e-06	0.0129047	0.0250459	k__Viruses;p__Uroviricota;c__Caudoviricetes;o__unclassified_Caudoviricetes_order;f__Herelleviridae;g__Okubovirus
f__unclassified_Gammaproteobacteria_family;g__Gallaecimonas	0	0	0	1.17e-06	2.37e-14	6.89e-08	1.17e-06	0.0020812	0.0135001	k__Bacteria;p__Proteobacteria;c__Gammaproteobacteria;o__unclassified_Gammaproteobacteria_order;f__unclassified_Gammaproteobacteria_family;g__Gallaecimonas
f__Lactobacillaceae;g__Paucilactobacillus	0	0	0	1.17e-06	1.78e-13	1.89e-07	1.17e-06	0.00512974	0.0136732	k__Bacteria;p__Firmicutes;c__Bacilli;o__Lactobacillales;f__Lactobacillaceae;g__Paucilactobacillus
f__Chitinophagaceae;g__Longitalea	0	0	0	1.17e-06	1.02e-13	1.43e-07	1.17e-06	0.00426037	0.0135593	k__Bacteria;p__Bacteroidota;c__Chitinophagia;o__Chitinophagales;f__Chitinophagaceae;g__Longitalea
f__Lachnospiraceae;g__Eisenbergiella	0	0	0	1.16e-06	2.18e-13	2.09e-07	1.16e-06	0.00547396	0.013811	k__Bacteria;p__Firmicutes;c__Clostridia;o__Eubacteriales;f__Lachnospiraceae;g__Eisenbergiella
f__Pseudonocardiaceae;g__Allokutzneria	0	0	0	1.16e-06	1.02e-12	4.51e-07	1.16e-06	0.0242251	0.0460735	k__Bacteria;p__Actinobacteria;c__Actinomycetia;o__Pseudonocardiales;f__Pseudonocardiaceae;g__Allokutzneria
f__Rhodocyclaceae;g__Propionivibrio	0	0	0	1.15e-06	3.27e-13	2.56e-07	1.15e-06	0.00644925	0.0144959	k__Bacteria;p__Proteobacteria;c__Betaproteobacteria;o__Rhodocyclales;f__Rhodocyclaceae;g__Propionivibrio
f__Alcaligenaceae;g__Verticiella	0	0	0	1.13e-06	2.01e-13	2.01e-07	1.13e-06	0.00545808	0.013811	k__Bacteria;p__Proteobacteria;c__Betaproteobacteria;o__Burkholderiales;f__Alcaligenaceae;g__Verticiella
f__Desulfurellaceae;g__Hippea	0	0	0	1.12e-06	2.3e-13	2.14e-07	1.12e-06	0.0057714	0.0139654	k__Bacteria;p__Proteobacteria;c__Deltaproteobacteria;o__Desulfurellales;f__Desulfurellaceae;g__Hippea
f__Nocardiopsaceae;g__Spinactinospora	0	0	0	1.12e-06	4.61e-13	3.04e-07	1.12e-06	0.00783495	0.0162411	k__Bacteria;p__Actinobacteria;c__Actinomycetia;o__Streptosporangiales;f__Nocardiopsaceae;g__Spinactinospora
f__Microbacteriaceae;g__Lysinibacter	0	0	0	1.12e-06	8.46e-14	1.3e-07	1.12e-06	0.00407767	0.0135593	k__Bacteria;p__Actinobacteria;c__Actinomycetia;o__Micrococcales;f__Microbacteriaceae;g__Lysinibacter
f__Eubacteriales_Family_XII_Incertae_Sedis;g__Fusibacter	0	0	0	1.11e-06	3.63e-13	2.7e-07	1.11e-06	0.00686496	0.0149957	k__Bacteria;p__Firmicutes;c__Clostridia;o__Eubacteriales;f__Eubacteriales_Family_XII_Incertae_Sedis;g__Fusibacter
f__Planococcaceae;g__Indiicoccus	0	0	0	1.11e-06	6.89e-15	3.71e-08	1.11e-06	0.00108032	0.0134527	k__Bacteria;p__Firmicutes;c__Bacilli;o__Bacillales;f__Planococcaceae;g__Indiicoccus
f__Flavobacteriaceae;g__Altibacter	0	0	0	1.11e-06	6.47e-13	3.6e-07	1.11e-06	0.0117026	0.0228951	k__Bacteria;p__Bacteroidota;c__Flavobacteriia;o__Flavobacteriales;f__Flavobacteriaceae;g__Altibacter
f__unclassified_Caudoviricetes_family;g__Rowavirus	1.1e-06	4.57e-13	3.02e-07	0	0	0	1.1e-06	0.00788879	0.0163131	k__Viruses;p__Uroviricota;c__Caudoviricetes;o__unclassified_Caudoviricetes_order;f__unclassified_Caudoviricetes_family;g__Rowavirus
f__Listeriaceae;g__Brochothrix	0	0	0	1.1e-06	9.79e-14	1.4e-07	1.1e-06	0.00436364	0.0135593	k__Bacteria;p__Firmicutes;c__Bacilli;o__Bacillales;f__Listeriaceae;g__Brochothrix
f__Bacillaceae;g__Tenuibacillus	0	0	0	1.1e-06	5.22e-13	3.23e-07	1.1e-06	0.00916858	0.0185108	k__Bacteria;p__Firmicutes;c__Bacilli;o__Bacillales;f__Bacillaceae;g__Tenuibacillus			Incertae	Sedis;g		Fusibacter
f__Desulfitobacteriaceae;g__Desulfitobacterium	0	0	0	1.09e-06	1.78e-13	1.89e-07	1.09e-06	0.00534157	0.0137838	k__Bacteria;p__Firmicutes;c__Clostridia;o__Eubacteriales;f__Desulfitobacteriaceae;g__Desulfitobacterium			Incertae	Sedis;g		Anaerovorax
f__Erysipelotrichaceae;g__Galactobacillus	0	0	0	1.08e-06	5.44e-13	3.3e-07	1.08e-06	0.00992674	0.0197608	k__Bacteria;p__Firmicutes;c__Erysipelotrichia;o__Erysipelotrichales;f__Erysipelotrichaceae;g__Galactobacillus
f__Intrasporangiaceae;g__Segeticoccus	0	0	0	1.08e-06	4.77e-14	9.77e-08	1.08e-06	0.0032692	0.013537	k__Bacteria;p__Actinobacteria;c__Actinomycetia;o__Micrococcales;f__Intrasporangiaceae;g__Segeticoccus
f__Micromonosporaceae;g__Pilimelia	0	0	0	1.08e-06	2.38e-13	2.18e-07	1.08e-06	0.00604237	0.0141201	k__Bacteria;p__Actinobacteria;c__Actinomycetia;o__Micromonosporales;f__Micromonosporaceae;g__Pilimelia
f__unclassified_Caudoviricetes_family;g__Chopinvirus	0	0	0	1.07e-06	8.87e-14	1.33e-07	1.07e-06	0.00430803	0.0135593	k__Viruses;p__Uroviricota;c__Caudoviricetes;o__unclassified_Caudoviricetes_order;f__unclassified_Caudoviricetes_family;g__Chopinvirus
f__unclassified_Caudoviricetes_family;g__Godonkavirus	0	0	0	1.06e-06	4.3e-13	2.93e-07	1.06e-06	0.0080609	0.0166086	k__Viruses;p__Uroviricota;c__Caudoviricetes;o__unclassified_Caudoviricetes_order;f__unclassified_Caudoviricetes_family;g__Godonkavirus
f__Fulvivirgaceae;g__Fulvivirga	0	0	0	1.05e-06	4.62e-13	3.04e-07	1.05e-06	0.00880141	0.017854	k__Bacteria;p__Bacteroidota;c__Cytophagia;o__Cytophagales;f__Fulvivirgaceae;g__Fulvivirga
f__Sinobacteraceae;g__Panacagrimonas	0	0	0	1.03e-06	8.14e-14	1.28e-07	1.03e-06	0.0042842	0.0135593	k__Bacteria;p__Proteobacteria;c__Gammaproteobacteria;o__Nevskiales;f__Sinobacteraceae;g__Panacagrimonas
f__Balneolaceae;g__Balneola	0	0	0	1.03e-06	1.58e-13	1.78e-07	1.03e-06	0.00532568	0.0137838	k__Bacteria;p__Balneolaeota;c__Balneolia;o__Balneolales;f__Balneolaceae;g__Balneola
f__Rhodothermaceae;g__Salinibacter	0	0	0	1.03e-06	9.49e-14	1.38e-07	1.03e-06	0.00449073	0.0135593	k__Bacteria;p__Bacteroidota;c__unclassified_Bacteroidota_class;o__Bacteroidetes_Order_II_Incertae_sedis;f__Rhodothermaceae;g__Salinibacter
f__Peptostreptococcaceae;g__Tepidibacter	0	0	0	1.02e-06	6.84e-13	3.7e-07	1.02e-06	0.0178782	0.0343858	k__Bacteria;p__Firmicutes;c__Clostridia;o__Eubacteriales;f__Peptostreptococcaceae;g__Tepidibacter
f__Abitibacteriaceae;g__Abditibacterium	0	0	0	1.01e-06	1.83e-13	1.91e-07	1.01e-06	0.00568314	0.0138893	k__Bacteria;p__Abditibacteriota;c__Abditibacteria;o__Abditibacteriales;f__Abitibacteriaceae;g__Abditibacterium
f__unclassified_Caudoviricetes_family;g__Cheoctovirus	0	0	0	1.01e-06	6.51e-14	1.14e-07	1.01e-06	0.00394263	0.0135593	k__Viruses;p__Uroviricota;c__Caudoviricetes;o__unclassified_Caudoviricetes_order;f__unclassified_Caudoviricetes_family;g__Cheoctovirus
f__Planctomycetaceae;g__Symmachiella	1e-06	9.08e-13	4.26e-07	0	0	0	1e-06	0.0394192	0.0734964	k__Bacteria;p__Planctomycetota;c__Planctomycetia;o__Planctomycetales;f__Planctomycetaceae;g__Symmachiella			Candidatus	Jettenia
f__Flammeovirgaceae;g__Flammeovirga	0	0	0	1e-06	2.17e-14	6.58e-08	1e-06	0.00231156	0.0135052	k__Bacteria;p__Bacteroidota;c__Cytophagia;o__Cytophagales;f__Flammeovirgaceae;g__Flammeovirga			Candidatus	Brocadia

## Sheet: species
Index	mean(group1)	variance(group1)	standard error(group1)	mean(group2)	variance(group2)	standard error(group2)	Pvalue	Qvalue	Taxonomy
g__Mammaliicoccus;s__Mammaliicoccus_lentus	0.0478072	2.77872e-05	0.00235742	0.0549724	1.51296e-07	0.000173952	0.013567	0.0310802	k__Bacteria;p__Firmicutes;c__Bacilli;o__Bacillales;f__Staphylococcaceae;g__Mammaliicoccus;s__Mammaliicoccus_lentus
g__Staphylococcus;s__Staphylococcus_cohnii	0.0175126	6.93615e-06	0.00117781	0.0119472	1.39595e-08	5.28385e-05	0.00583063	0.0163859	k__Bacteria;p__Firmicutes;c__Bacilli;o__Bacillales;f__Staphylococcaceae;g__Staphylococcus;s__Staphylococcus_cohnii
g__Mammaliicoccus;s__Mammaliicoccus_sciuri	0.0145009	4.40167e-06	0.000938261	0.00969114	3.98914e-09	2.82459e-05	0.00541236	0.0160508	k__Bacteria;p__Firmicutes;c__Bacilli;o__Bacillales;f__Staphylococcaceae;g__Mammaliicoccus;s__Mammaliicoccus_sciuri
g__Corynebacterium;s__Corynebacterium_variabile	0.00351687	1.58113e-07	0.000177828	0.0200805	3.05623e-08	7.81822e-05	7.97637e-05	0.015043	k__Bacteria;p__Actinobacteria;c__Actinomycetia;o__Corynebacteriales;f__Corynebacteriaceae;g__Corynebacterium;s__Corynebacterium_variabile
g__Escherichia;s__Escherichia_coli	0.00241576	1.95124e-07	0.000197547	0.0185988	2.37095e-09	2.17759e-05	8.86263e-05	0.0150838	k__Bacteria;p__Proteobacteria;c__Gammaproteobacteria;o__Enterobacterales;f__Enterobacteriaceae;g__Escherichia;s__Escherichia_coli
g__Staphylococcus;s__Staphylococcus_epidermidis	0.00954823	2.92672e-06	0.000765077	0.00515214	1.58215e-09	1.77885e-05	0.00485746	0.015736	k__Bacteria;p__Firmicutes;c__Bacilli;o__Bacillales;f__Staphylococcaceae;g__Staphylococcus;s__Staphylococcus_epidermidis
g__Dietzia;s__Dietzia_timorensis	0.00893791	4.79216e-06	0.000978995	0.00312209	2.29424e-09	2.14207e-05	0.00473584	0.0156692	k__Bacteria;p__Actinobacteria;c__Actinomycetia;o__Corynebacteriales;f__Dietziaceae;g__Dietzia;s__Dietzia_timorensis
g__Staphylococcus;s__Staphylococcus_aureus	0.00797711	5.79074e-07	0.000340316	0.00390014	1.30664e-09	1.61656e-05	0.00220458	0.0154453	k__Bacteria;p__Firmicutes;c__Bacilli;o__Bacillales;f__Staphylococcaceae;g__Staphylococcus;s__Staphylococcus_aureus
g__Corynebacterium;s__Corynebacterium_urealyticum	0.000410454	3.41057e-09	2.61173e-05	0.00997179	8.21932e-09	4.05446e-05	1.99409e-05	0.0139148	k__Bacteria;p__Actinobacteria;c__Actinomycetia;o__Corynebacteriales;f__Corynebacteriaceae;g__Corynebacterium;s__Corynebacterium_urealyticum
g__Staphylococcus;s__Staphylococcus_pettenkoferi	0.00750423	1.62204e-07	0.000180113	0.00270739	4.70818e-10	9.7038e-06	0.000653619	0.0154086	k__Bacteria;p__Firmicutes;c__Bacilli;o__Bacillales;f__Staphylococcaceae;g__Staphylococcus;s__Staphylococcus_pettenkoferi
g__Clostridioides;s__Clostridioides_difficile	0.00576983	9.09492e-07	0.000426495	0.00382478	3.82675e-09	2.7665e-05	0.00603594	0.0166276	k__Bacteria;p__Firmicutes;c__Clostridia;o__Eubacteriales;f__Peptostreptococcaceae;g__Clostridioides;s__Clostridioides_difficile
g__Paenalcaligenes;s__Paenalcaligenes_hominis	7.40714e-06	7.92232e-12	1.25876e-06	0.00911362	2.42705e-09	2.2032e-05	4.43131e-06	0.0103072	k__Bacteria;p__Proteobacteria;c__Betaproteobacteria;o__Burkholderiales;f__Alcaligenaceae;g__Paenalcaligenes;s__Paenalcaligenes_hominis
g__Corynebacterium;s__Corynebacterium_glyciniphilum	0.00479013	2.83286e-07	0.000238028	0.00338126	4.1492e-10	9.10955e-06	0.00475455	0.0156792	k__Bacteria;p__Actinobacteria;c__Actinomycetia;o__Corynebacteriales;f__Corynebacteriaceae;g__Corynebacterium;s__Corynebacterium_glyciniphilum
g__Klebsiella;s__Klebsiella_pneumoniae	0.0052586	8.55581e-07	0.000413662	0.00289478	1.21404e-09	1.55823e-05	0.00488454	0.0157556	k__Bacteria;p__Proteobacteria;c__Gammaproteobacteria;o__Enterobacterales;f__Enterobacteriaceae;g__Klebsiella;s__Klebsiella_pneumoniae
g__Staphylococcus;s__Staphylococcus_nepalensis	0.00479254	2.5972e-06	0.000720722	0.00249273	4.60019e-10	9.59186e-06	0.0114227	0.0266543	k__Bacteria;p__Firmicutes;c__Bacilli;o__Bacillales;f__Staphylococcaceae;g__Staphylococcus;s__Staphylococcus_nepalensis
g__Yaniella;s__Yaniella_halotolerans	9.52984e-06	7.74449e-12	1.24455e-06	0.00695768	4.0158e-09	2.83401e-05	1.32939e-05	0.0132522	k__Bacteria;p__Actinobacteria;c__Actinomycetia;o__Micrococcales;f__Micrococcaceae;g__Yaniella;s__Yaniella_halotolerans
g__Betapolyomavirus;s__Betapolyomavirus_sciuri	0.00109608	2.83746e-07	0.000238221	0.00565871	1.15212e-10	4.80025e-06	0.00106795	0.0154288	k__Viruses;p__Cossaviricota;c__Papovaviricetes;o__Sepolyvirales;f__Polyomaviridae;g__Betapolyomavirus;s__Betapolyomavirus_sciuri
g__Mycobacteroides;s__Mycobacteroides_abscessus	0.00163243	7.819e-09	3.95449e-05	0.00315369	2.43267e-09	2.20575e-05	0.0004387	0.0153832	k__Bacteria;p__Actinobacteria;c__Actinomycetia;o__Corynebacteriales;f__Mycobacteriaceae;g__Mycobacteroides;s__Mycobacteroides_abscessus
g__Brachybacterium;s__Brachybacterium_faecium	0.00032222	6.06784e-09	3.48363e-05	0.00443602	5.58769e-09	3.34296e-05	8.19793e-05	0.015054	k__Bacteria;p__Actinobacteria;c__Actinomycetia;o__Micrococcales;f__Dermabacteraceae;g__Brachybacterium;s__Brachybacterium_faecium
g__Brachybacterium;s__Brachybacterium_sp_EE_P12	0.0019735	1.86662e-07	0.000193216	0.00256398	2.42519e-08	6.96447e-05	0.0165012	0.0370959	k__Bacteria;p__Actinobacteria;c__Actinomycetia;o__Micrococcales;f__Dermabacteraceae;g__Brachybacterium;s__Brachybacterium_sp_EE_P12
g__Acinetobacter;s__Acinetobacter_baumannii	0.00304963	4.53162e-07	0.000301052	0.0013533	4.56341e-10	9.55344e-06	0.00494116	0.0157576	k__Bacteria;p__Proteobacteria;c__Gammaproteobacteria;o__Moraxellales;f__Moraxellaceae;g__Acinetobacter;s__Acinetobacter_baumannii
g__Anaerococcus;s__Anaerococcus_nagyae	0.00165282	3.00334e-07	0.000245085	0.00268413	4.08535e-10	9.0392e-06	0.00659109	0.017428	k__Bacteria;p__Firmicutes;c__Tissierellia;o__Tissierellales;f__Peptoniphilaceae;g__Anaerococcus;s__Anaerococcus_nagyae
g__Brevibacterium;s__Brevibacterium_sp_SMBL_HHYL_HB1	0.000964404	6.82934e-09	3.69577e-05	0.00312606	2.3021e-09	2.14574e-05	0.000197194	0.0152891	k__Bacteria;p__Actinobacteria;c__Actinomycetia;o__Micrococcales;f__Brevibacteriaceae;g__Brevibacterium;s__Brevibacterium_sp_SMBL_HHYL_HB1
g__Staphylococcus;s__Staphylococcus_kloosii	0.00262633	5.8138e-07	0.000340993	0.00133608	3.02067e-10	7.77261e-06	0.00768193	0.0191582	k__Bacteria;p__Firmicutes;c__Bacilli;o__Bacillales;f__Staphylococcaceae;g__Staphylococcus;s__Staphylococcus_kloosii
g__Enteractinococcus;s__Enteractinococcus_helveticum	4.0858e-05	3.5165e-11	2.65198e-06	0.00386147	8.77161e-10	1.32451e-05	6.64697e-06	0.0115956	k__Bacteria;p__Actinobacteria;c__Actinomycetia;o__Micrococcales;f__Micrococcaceae;g__Enteractinococcus;s__Enteractinococcus_helveticum
g__Klebsiella;s__Klebsiella_michiganensis	0.00240254	2.20963e-07	0.000210221	0.00126024	2.585e-10	7.19027e-06	0.00509798	0.0158452	k__Bacteria;p__Proteobacteria;c__Gammaproteobacteria;o__Enterobacterales;f__Enterobacteriaceae;g__Klebsiella;s__Klebsiella_michiganensis
g__unclassified_Herelleviridae_genus;s__Staphylococcus_phage_vB_SsapH_Golestan_100	0.00246584	9.46376e-08	0.000137577	0.000837168	6.84985e-11	3.70131e-06	0.00224668	0.0154456	k__Viruses;p__Uroviricota;c__Caudoviricetes;o__unclassified_Caudoviricetes_order;f__Herelleviridae;g__unclassified_Herelleviridae_genus;s__Staphylococcus_phage_vB_SsapH_Golestan_100
g__Atopostipes;s__Atopostipes_suicloacalis	3.77954e-05	5.43895e-11	3.29817e-06	0.00316445	2.28192e-10	6.75562e-06	2.21566e-06	0.00773043	k__Bacteria;p__Firmicutes;c__Bacilli;o__Lactobacillales;f__Carnobacteriaceae;g__Atopostipes;s__Atopostipes_suicloacalis
g__Lactobacillus;s__Lactobacillus_crispatus	0.00271936	1.90631e-07	0.000195259	0.000138703	1.99603e-11	1.99802e-06	0.00191654	0.015443	k__Bacteria;p__Firmicutes;c__Bacilli;o__Lactobacillales;f__Lactobacillaceae;g__Lactobacillus;s__Lactobacillus_crispatus
g__Staphylococcus;s__Staphylococcus_saprophyticus	0.00179847	1.80119e-08	6.00199e-05	0.00100291	2.18824e-10	6.6155e-06	0.00192541	0.0154431	k__Bacteria;p__Firmicutes;c__Bacilli;o__Bacillales;f__Staphylococcaceae;g__Staphylococcus;s__Staphylococcus_saprophyticus
g__Staphylococcus;s__Staphylococcus_piscifermentans	0.00175088	1.47552e-07	0.000171786	0.000973368	6.26224e-11	3.53899e-06	0.00608296	0.0166917	k__Bacteria;p__Firmicutes;c__Bacilli;o__Bacillales;f__Staphylococcaceae;g__Staphylococcus;s__Staphylococcus_piscifermentans
g__Ancrocorticia;s__Ancrocorticia_populi	0.00041411	1.78338e-09	1.88859e-05	0.00216295	4.20095e-10	9.16619e-06	8.4195e-05	0.0150644	k__Bacteria;p__Actinobacteria;c__Actinomycetia;o__Actinomycetales;f__Actinomycetaceae;g__Ancrocorticia;s__Ancrocorticia_populi
g__Jeotgalicoccus;s__Jeotgalicoccus_nanhaiensis	9.98715e-05	4.59219e-10	9.58352e-06	0.00244746	4.08697e-10	9.04098e-06	2.21566e-05	0.0140553	k__Bacteria;p__Firmicutes;c__Bacilli;o__Bacillales;f__Staphylococcaceae;g__Jeotgalicoccus;s__Jeotgalicoccus_nanhaiensis
g__Nosocomiicoccus;s__Nosocomiicoccus_ampullae	0.000914889	1.51107e-07	0.000173843	0.00162923	4.46348e-10	9.44826e-06	0.00680158	0.0177293	k__Bacteria;p__Firmicutes;c__Bacilli;o__Bacillales;f__Staphylococcaceae;g__Nosocomiicoccus;s__Nosocomiicoccus_ampullae
g__Vagococcus;s__Vagococcus_lutrae	2.05515e-05	2.49347e-11	2.23315e-06	0.00247291	5.22973e-10	1.02271e-05	1.55096e-05	0.0135282	k__Bacteria;p__Firmicutes;c__Bacilli;o__Lactobacillales;f__Enterococcaceae;g__Vagococcus;s__Vagococcus_lutrae
g__Staphylococcus;s__Staphylococcus_sp_EZ_P03	0.00134858	3.18512e-08	7.98138e-05	0.000930175	2.43676e-10	6.98106e-06	0.00530084	0.0159981	k__Bacteria;p__Firmicutes;c__Bacilli;o__Bacillales;f__Staphylococcaceae;g__Staphylococcus;s__Staphylococcus_sp_EZ_P03
g__Mycobacterium;s__Mycobacterium_tuberculosis	0.00120748	3.0012e-08	7.74752e-05	0.000981878	1.16041e-10	4.81749e-06	0.0158289	0.0357225	k__Bacteria;p__Actinobacteria;c__Actinomycetia;o__Corynebacteriales;f__Mycobacteriaceae;g__Mycobacterium;s__Mycobacterium_tuberculosis
g__Staphylococcus;s__Staphylococcus_equorum	0.00140661	1.41948e-08	5.32818e-05	0.000752298	3.84683e-10	8.77135e-06	0.00217799	0.0154451	k__Bacteria;p__Firmicutes;c__Bacilli;o__Bacillales;f__Staphylococcaceae;g__Staphylococcus;s__Staphylococcus_equorum
g__Staphylococcus;s__Staphylococcus_haemolyticus	0.000913519	4.68128e-09	3.05983e-05	0.00122249	4.47079e-10	9.456e-06	0.00288774	0.0154641	k__Bacteria;p__Firmicutes;c__Bacilli;o__Bacillales;f__Staphylococcaceae;g__Staphylococcus;s__Staphylococcus_haemolyticus
g__Chlamydia;s__Chlamydia_abortus	0.00197339	4.81799e-07	0.000310419	0.000110343	3.94935e-11	2.81046e-06	0.0046999	0.0156612	k__Bacteria;p__Chlamydiae;c__Chlamydiia;o__Chlamydiales;f__Chlamydiaceae;g__Chlamydia;s__Chlamydia_abortus
g__Staphylococcus;s__Staphylococcus_xylosus	0.00144573	3.6979e-08	8.59988e-05	0.000579374	2.67224e-10	7.31059e-06	0.0027548	0.0154641	k__Bacteria;p__Firmicutes;c__Bacilli;o__Bacillales;f__Staphylococcaceae;g__Staphylococcus;s__Staphylococcus_xylosus
g__Enterococcus;s__Enterococcus_faecalis	0.000309609	8.98149e-09	4.23828e-05	0.0017049	2.66545e-10	7.30131e-06	0.000458641	0.0153865	k__Bacteria;p__Firmicutes;c__Bacilli;o__Lactobacillales;f__Enterococcaceae;g__Enterococcus;s__Enterococcus_faecalis
g__Corynebacterium;s__Corynebacterium_xerosis	0.000205733	2.53252e-09	2.25057e-05	0.00176973	1.27901e-09	1.59938e-05	0.000157312	0.0152461	k__Bacteria;p__Actinobacteria;c__Actinomycetia;o__Corynebacteriales;f__Corynebacteriaceae;g__Corynebacterium;s__Corynebacterium_xerosis
g__Staphylococcus;s__Staphylococcus_carnosus	0.00119951	5.4209e-08	0.000104124	0.000775922	2.22126e-10	6.66522e-06	0.00689242	0.0178527	k__Bacteria;p__Firmicutes;c__Bacilli;o__Bacillales;f__Staphylococcaceae;g__Staphylococcus;s__Staphylococcus_carnosus
g__unclassified_Siphoviridae_genus;s__Siphoviridae_sp	0.000456972	9.53843e-09	4.36771e-05	0.00133352	5.11275e-11	3.19773e-06	0.00101034	0.015427	k__Viruses;p__Uroviricota;c__Caudoviricetes;o__unclassified_Caudoviricetes_order;f__Siphoviridae;g__unclassified_Siphoviridae_genus;s__Siphoviridae_sp
g__Brevibacterium;s__Brevibacterium_yomogidense	3.49723e-05	1.56616e-11	1.76984e-06	0.00167701	6.90808e-10	1.17542e-05	3.32349e-05	0.0144946	k__Bacteria;p__Actinobacteria;c__Actinomycetia;o__Micrococcales;f__Brevibacteriaceae;g__Brevibacterium;s__Brevibacterium_yomogidense
g__Kurthia;s__Kurthia_zopfii	0.000157754	6.82398e-10	1.16824e-05	0.00142958	1.38316e-10	5.25958e-06	6.20384e-05	0.0149277	k__Bacteria;p__Firmicutes;c__Bacilli;o__Bacillales;f__Planococcaceae;g__Kurthia;s__Kurthia_zopfii
g__Staphylococcus;s__Staphylococcus_hominis	0.00118247	9.80558e-08	0.00014004	0.000172489	1.34764e-10	5.19161e-06	0.00393747	0.0155224	k__Bacteria;p__Firmicutes;c__Bacilli;o__Bacillales;f__Staphylococcaceae;g__Staphylococcus;s__Staphylococcus_hominis
g__Acinetobacter;s__Acinetobacter_baylyi	0.00125246	1.22519e-07	0.000156537	9.6419e-05	3.82917e-11	2.76737e-06	0.00381364	0.0155071	k__Bacteria;p__Proteobacteria;c__Gammaproteobacteria;o__Moraxellales;f__Moraxellaceae;g__Acinetobacter;s__Acinetobacter_baylyi
g__Borreliella;s__Borreliella_garinii	0.00126557	1.24024e-07	0.000157495	6.8538e-05	3.52315e-12	8.39423e-07	0.00369867	0.0154914	k__Bacteria;p__Spirochaetes;c__Spirochaetia;o__Spirochaetales;f__Borreliaceae;g__Borreliella;s__Borreliella_garinii
g__Moraxella;s__Moraxella_catarrhalis	0.00109756	8.99215e-08	0.000134106	0.000153395	2.04151e-11	2.02065e-06	0.00401723	0.0155289	k__Bacteria;p__Proteobacteria;c__Gammaproteobacteria;o__Moraxellales;f__Moraxellaceae;g__Moraxella;s__Moraxella_catarrhalis
g__Gigaspora;s__Gigaspora_margarita	0.00116672	1.02099e-07	0.000142898	5.83936e-05	2.00862e-11	2.00431e-06	0.00362161	0.0154848	k__Eukaryota;p__Mucoromycota;c__Glomeromycetes;o__Diversisporales;f__Gigasporaceae;g__Gigaspora;s__Gigaspora_margarita
g__Rothia;s__Rothia_nasimurium	0.00104011	2.54981e-07	0.000225823	0.000161475	6.05076e-11	3.47872e-06	0.00729394	0.0185013	k__Bacteria;p__Actinobacteria;c__Actinomycetia;o__Micrococcales;f__Micrococcaceae;g__Rothia;s__Rothia_nasimurium
g__Prevotella;s__Prevotella_copri	0.000752275	1.35347e-08	5.20283e-05	0.000448629	7.89944e-11	3.97478e-06	0.00481315	0.0157161	k__Bacteria;p__Bacteroidota;c__Bacteroidia;o__Bacteroidales;f__Prevotellaceae;g__Prevotella;s__Prevotella_copri
g__Bacillus;s__Bacillus_thuringiensis	0.000955231	5.2253e-08	0.000102228	0.000238998	8.13363e-11	4.03327e-06	0.00404604	0.0155289	k__Bacteria;p__Firmicutes;c__Bacilli;o__Bacillales;f__Bacillaceae;g__Bacillus;s__Bacillus_thuringiensis
g__Staphylococcus;s__Staphylococcus_ureilyticus	0.00072742	1.58202e-08	5.62498e-05	0.000456808	1.40323e-10	5.29761e-06	0.00576391	0.016316	k__Bacteria;p__Firmicutes;c__Bacilli;o__Bacillales;f__Staphylococcaceae;g__Staphylococcus;s__Staphylococcus_ureilyticus
g__Pseudoalteromonas;s__Pseudoalteromonas_sp_NZS100_1	0.00109322	9.08414e-08	0.00013479	6.73846e-05	1.73988e-11	1.86541e-06	0.00369202	0.0154914	k__Bacteria;p__Proteobacteria;c__Gammaproteobacteria;o__Alteromonadales;f__Pseudoalteromonadaceae;g__Pseudoalteromonas;s__Pseudoalteromonas_sp_NZS100_1
g__Staphylococcus;s__Staphylococcus_debuckii	0.000735083	1.60968e-08	5.67394e-05	0.000396703	5.44827e-11	3.30099e-06	0.004726	0.0156664	k__Bacteria;p__Firmicutes;c__Bacilli;o__Bacillales;f__Staphylococcaceae;g__Staphylococcus;s__Staphylococcus_debuckii
g__Staphylococcus;s__Staphylococcus_sp_GDH8C109P	0.000642345	1.17295e-08	4.84345e-05	0.000482761	1.43106e-10	5.34988e-06	0.0106019	0.0248924	k__Bacteria;p__Firmicutes;c__Bacilli;o__Bacillales;f__Staphylococcaceae;g__Staphylococcus;s__Staphylococcus_sp_GDH8C109P
g__Alteribacter;s__Alteribacter_natronophilus	0.000681831	1.48114e-08	5.44267e-05	0.000414448	2.77163e-11	2.35441e-06	0.00564106	0.016205	k__Bacteria;p__Firmicutes;c__Bacilli;o__Bacillales;f__Bacillaceae;g__Alteribacter;s__Alteribacter_natronophilus
g__Campylobacter;s__Campylobacter_jejuni	0.000855502	3.76159e-08	8.67363e-05	0.000214574	5.8039e-11	3.40702e-06	0.00381585	0.0155071	k__Bacteria;p__Proteobacteria;c__Epsilonproteobacteria;o__Campylobacterales;f__Campylobacteraceae;g__Campylobacter;s__Campylobacter_jejuni
g__Haemophilus;s__Haemophilus_influenzae	0.000917722	5.80741e-08	0.000107772	0.000131575	1.28876e-11	1.60547e-06	0.00387346	0.0155071	k__Bacteria;p__Proteobacteria;c__Gammaproteobacteria;o__Pasteurellales;f__Pasteurellaceae;g__Haemophilus;s__Haemophilus_influenzae
g__Brachybacterium;s__Brachybacterium_alimentarium	6.7904e-05	1.65873e-10	5.75973e-06	0.000944191	1.05325e-10	4.58966e-06	4.43131e-05	0.0147246	k__Bacteria;p__Actinobacteria;c__Actinomycetia;o__Micrococcales;f__Dermabacteraceae;g__Brachybacterium;s__Brachybacterium_alimentarium
g__Corynebacterium;s__Corynebacterium_sp_CNJ_954	0.000474195	1.90789e-09	1.9534e-05	0.000530783	1.72763e-11	1.85883e-06	0.0163124	0.0367543	k__Bacteria;p__Actinobacteria;c__Actinomycetia;o__Corynebacteriales;f__Corynebacteriaceae;g__Corynebacterium;s__Corynebacterium_sp_CNJ_954
g__Ligilactobacillus;s__Ligilactobacillus_salivarius	0.00085355	5.51436e-09	3.32095e-05	0.000139868	9.24661e-11	4.30037e-06	0.00092836	0.015424	k__Bacteria;p__Firmicutes;c__Bacilli;o__Lactobacillales;f__Lactobacillaceae;g__Ligilactobacillus;s__Ligilactobacillus_salivarius
g__unclassified_Caudoviricetes_genus;s__uncultured_Caudovirales_phage	0.000756802	1.49697e-08	5.47169e-05	0.000206064	1.12965e-10	4.75322e-06	0.00276145	0.0154641	k__Viruses;p__Uroviricota;c__Caudoviricetes;o__unclassified_Caudoviricetes_order;f__unclassified_Caudoviricetes_family;g__unclassified_Caudoviricetes_genus;s__uncultured_Caudovirales_phage
g__Kocuria;s__Kocuria_rhizophila	8.29424e-05	1.61245e-09	1.7958e-05	0.000877917	2.11268e-10	6.50028e-06	0.000281388	0.0153401	k__Bacteria;p__Actinobacteria;c__Actinomycetia;o__Micrococcales;f__Micrococcaceae;g__Kocuria;s__Kocuria_rhizophila
g__Anaerococcus;s__Anaerococcus_prevotii	0.000344219	3.69917e-08	8.60136e-05	0.000573797	2.11807e-10	6.50857e-06	0.0233786	0.0513653	k__Bacteria;p__Firmicutes;c__Tissierellia;o__Tissierellales;f__Peptoniphilaceae;g__Anaerococcus;s__Anaerococcus_prevotii
g__Rothia;s__Rothia_mucilaginosa	0.000255196	3.41851e-10	8.26863e-06	0.000627559	2.47078e-10	7.02962e-06	0.000412112	0.0153782	k__Bacteria;p__Actinobacteria;c__Actinomycetia;o__Micrococcales;f__Micrococcaceae;g__Rothia;s__Rothia_mucilaginosa
g__Pseudogracilibacillus;s__Pseudogracilibacillus_auburnensis	1.6115e-06	9.01026e-13	4.24506e-07	0.000868803	4.45869e-10	9.44319e-06	7.31167e-05	0.0150061	k__Bacteria;p__Firmicutes;c__Bacilli;o__Bacillales;f__Bacillaceae;g__Pseudogracilibacillus;s__Pseudogracilibacillus_auburnensis
g__Corynebacterium;s__Corynebacterium_provencense	0.000494045	6.34988e-09	3.56367e-05	0.000357117	9.31743e-11	4.31681e-06	0.00756499	0.0189546	k__Bacteria;p__Actinobacteria;c__Actinomycetia;o__Corynebacteriales;f__Corynebacteriaceae;g__Corynebacterium;s__Corynebacterium_provencense
g__Limosilactobacillus;s__Limosilactobacillus_fermentum	0.000572941	4.25358e-09	2.9167e-05	0.000266991	9.87842e-11	4.44487e-06	0.00264402	0.0154641	k__Bacteria;p__Firmicutes;c__Bacilli;o__Lactobacillales;f__Lactobacillaceae;g__Limosilactobacillus;s__Limosilactobacillus_fermentum
g__Corynebacterium;s__Corynebacterium_casei	0.000219895	5.59875e-09	3.34627e-05	0.000601875	2.77867e-10	7.45476e-06	0.00243033	0.0154593	k__Bacteria;p__Actinobacteria;c__Actinomycetia;o__Corynebacteriales;f__Corynebacteriaceae;g__Corynebacterium;s__Corynebacterium_casei
g__Staphylococcus;s__Staphylococcus_sp_GDY8P155P	0.000302865	9.62014e-10	1.38709e-05	0.000501021	3.09209e-10	7.86395e-06	0.00210487	0.0154446	k__Bacteria;p__Firmicutes;c__Bacilli;o__Bacillales;f__Staphylococcaceae;g__Staphylococcus;s__Staphylococcus_sp_GDY8P155P
g__Jeotgalicoccus;s__Jeotgalicoccus_meleagridis	0.000277289	1.45845e-09	1.70789e-05	0.000510953	8.28983e-11	4.07181e-06	0.0019099	0.0154429	k__Bacteria;p__Firmicutes;c__Bacilli;o__Bacillales;f__Staphylococcaceae;g__Jeotgalicoccus;s__Jeotgalicoccus_meleagridis
g__Staphylococcus;s__Staphylococcus_condimenti	0.000492839	1.4494e-09	1.70259e-05	0.000280678	4.22446e-11	2.9067e-06	0.00214919	0.0154449	k__Bacteria;p__Firmicutes;c__Bacilli;o__Bacillales;f__Staphylococcaceae;g__Staphylococcus;s__Staphylococcus_condimenti
g__Jeotgalicoccus;s__Jeotgalicoccus_halotolerans	1.54576e-05	3.5351e-11	2.65898e-06	0.000756401	5.91695e-11	3.44004e-06	2.43722e-05	0.0141725	k__Bacteria;p__Firmicutes;c__Bacilli;o__Bacillales;f__Staphylococcaceae;g__Jeotgalicoccus;s__Jeotgalicoccus_halotolerans
g__Corynebacterium;s__Corynebacterium_jeikeium	0.000159943	4.24688e-10	9.21616e-06	0.00059863	9.47559e-11	4.35329e-06	0.000261448	0.0153309	k__Bacteria;p__Actinobacteria;c__Actinomycetia;o__Corynebacteriales;f__Corynebacteriaceae;g__Corynebacterium;s__Corynebacterium_jeikeium
g__Staphylococcus;s__Staphylococcus_arlettae	0.000313609	2.12077e-09	2.0595e-05	0.000443386	6.90586e-11	3.71641e-06	0.00456721	0.015622	k__Bacteria;p__Firmicutes;c__Bacilli;o__Bacillales;f__Staphylococcaceae;g__Staphylococcus;s__Staphylococcus_arlettae
g__Lactococcus;s__Lactococcus_lactis	2.65326e-05	2.03582e-11	2.01783e-06	0.000715719	9.78392e-11	4.42355e-06	2.88035e-05	0.0143565	k__Bacteria;p__Firmicutes;c__Bacilli;o__Lactobacillales;f__Streptococcaceae;g__Lactococcus;s__Lactococcus_lactis
g__Anaerococcus;s__Anaerococcus_marasmi	0.000264969	1.67771e-08	5.7926e-05	0.000475809	6.70771e-11	3.66271e-06	0.00831979	0.0203489	k__Bacteria;p__Firmicutes;c__Tissierellia;o__Tissierellales;f__Peptoniphilaceae;g__Anaerococcus;s__Anaerococcus_marasmi
g__Pelagibacterium;s__Pelagibacterium_lacus	0.000664011	3.39883e-08	8.24479e-05	5.31205e-05	3.57334e-12	8.4538e-07	0.00379887	0.0155019	k__Bacteria;p__Proteobacteria;c__Alphaproteobacteria;o__Hyphomicrobiales;f__Devosiaceae;g__Pelagibacterium;s__Pelagibacterium_lacus
g__Corynebacterium;s__Corynebacterium_stationis	0.00016597	1.57155e-09	1.77288e-05	0.000517525	8.47621e-11	4.11733e-06	0.00105908	0.0154286	k__Bacteria;p__Actinobacteria;c__Actinomycetia;o__Corynebacteriales;f__Corynebacteriaceae;g__Corynebacterium;s__Corynebacterium_stationis
g__Brevibacterium;s__Brevibacterium_renqingii	0.000161072	2.46665e-10	7.02374e-06	0.000496332	8.94896e-11	4.23059e-06	0.000301329	0.015348	k__Bacteria;p__Actinobacteria;c__Actinomycetia;o__Micrococcales;f__Brevibacteriaceae;g__Brevibacterium;s__Brevibacterium_renqingii
g__Enterococcus;s__Enterococcus_casseliflavus	0.000426897	9.70657e-09	4.40603e-05	0.000195685	3.939e-11	2.80678e-06	0.00528927	0.0159844	k__Bacteria;p__Firmicutes;c__Bacilli;o__Lactobacillales;f__Enterococcaceae;g__Enterococcus;s__Enterococcus_casseliflavus
g__Listeria;s__Listeria_monocytogenes	0.000438398	2.77158e-09	2.35439e-05	0.000167068	7.03924e-11	3.75213e-06	0.00237494	0.0154593	k__Bacteria;p__Firmicutes;c__Bacilli;o__Bacillales;f__Listeriaceae;g__Listeria;s__Listeria_monocytogenes
g__Brevibacterium;s__Brevibacterium_epidermidis	0.000259504	1.27728e-09	1.5983e-05	0.000303198	3.77061e-11	2.74613e-06	0.0221061	0.0487228	k__Bacteria;p__Actinobacteria;c__Actinomycetia;o__Micrococcales;f__Brevibacteriaceae;g__Brevibacterium;s__Brevibacterium_epidermidis
g__Staphylococcus;s__Staphylococcus_sp_GDY8P94P	0.000332531	1.80652e-09	1.9008e-05	0.000223907	3.23342e-11	2.543e-06	0.00491334	0.0157556	k__Bacteria;p__Firmicutes;c__Bacilli;o__Bacillales;f__Staphylococcaceae;g__Staphylococcus;s__Staphylococcus_sp_GDY8P94P
g__unclassified_Bacteria_genus;s__uncultured_bacterium	7.00525e-05	5.25188e-11	3.24095e-06	0.00048134	2.18167e-11	2.08886e-06	5.09601e-05	0.0148167	k__Bacteria;p__unclassified_Bacteria_phylum;c__unclassified_Bacteria_class;o__unclassified_Bacteria_order;f__unclassified_Bacteria_family;g__unclassified_Bacteria_genus;s__uncultured_bacterium
g__Corynebacterium;s__Corynebacterium_terpenotabidum	0.000227818	3.85791e-10	8.78398e-06	0.00028796	3.0883e-11	2.48528e-06	0.00430478	0.0155701	k__Bacteria;p__Actinobacteria;c__Actinomycetia;o__Corynebacteriales;f__Corynebacteriaceae;g__Corynebacterium;s__Corynebacterium_terpenotabidum
g__Microbacterium;s__Microbacterium_sp_Bi128	0.000152877	5.91801e-11	3.44035e-06	0.000339645	5.9877e-11	3.46055e-06	0.000332349	0.0153585	k__Bacteria;p__Actinobacteria;c__Actinomycetia;o__Micrococcales;f__Microbacteriaceae;g__Microbacterium;s__Microbacterium_sp_Bi128
g__Jeotgalicoccus;s__Jeotgalicoccus_schoeneichii	5.94572e-05	6.26516e-11	3.53982e-06	0.000425959	1.05259e-10	4.58823e-06	0.000135155	0.0152115	k__Bacteria;p__Firmicutes;c__Bacilli;o__Bacillales;f__Staphylococcaceae;g__Jeotgalicoccus;s__Jeotgalicoccus_schoeneichii
g__Staphylococcus;s__Staphylococcus_argensis	0.000357459	2.35671e-10	6.86543e-06	0.000125615	8.73044e-11	4.17862e-06	0.00054062	0.0153978	k__Bacteria;p__Firmicutes;c__Bacilli;o__Bacillales;f__Staphylococcaceae;g__Staphylococcus;s__Staphylococcus_argensis
g__Staphylococcus;s__Staphylococcus_sp_GDY8P126P	0.000350179	4.05155e-09	2.8466e-05	0.00012583	1.50735e-11	1.73629e-06	0.00358124	0.0154735	k__Bacteria;p__Firmicutes;c__Bacilli;o__Bacillales;f__Staphylococcaceae;g__Staphylococcus;s__Staphylococcus_sp_GDY8P126P
g__Pisciglobus;s__Pisciglobus_halotolerans	4.31634e-05	1.01198e-10	4.49884e-06	0.000419444	1.1938e-10	4.8863e-06	0.000155096	0.0152431	k__Bacteria;p__Firmicutes;c__Bacilli;o__Lactobacillales;f__Carnobacteriaceae;g__Pisciglobus;s__Pisciglobus_halotolerans
g__unclassified_Siphoviridae_genus;s__Staphylococcus_phage_vB_SauS_IMEP5	0.000274169	1.3634e-09	1.6513e-05	0.000179989	6.17362e-11	3.51386e-06	0.00498055	0.0157682	k__Viruses;p__Uroviricota;c__Caudoviricetes;o__unclassified_Caudoviricetes_order;f__Siphoviridae;g__unclassified_Siphoviridae_genus;s__Staphylococcus_phage_vB_SauS_IMEP5
g__Staphylococcus;s__Staphylococcus_caeli	0.000309876	3.15079e-10	7.93825e-06	0.000139229	1.84012e-11	1.91839e-06	0.000952733	0.015425	k__Bacteria;p__Firmicutes;c__Bacilli;o__Bacillales;f__Staphylococcaceae;g__Staphylococcus;s__Staphylococcus_caeli
g__Curtobacterium;s__Curtobacterium_sp_ER1_6	0.00015207	5.12809e-11	3.20253e-06	0.000295586	2.0778e-11	2.03853e-06	0.000343427	0.0153617	k__Bacteria;p__Actinobacteria;c__Actinomycetia;o__Micrococcales;f__Microbacteriaceae;g__Curtobacterium;s__Curtobacterium_sp_ER1_6
g__Brevibacterium;s__Brevibacterium_sp_S22	0.000125893	4.64366e-10	9.63707e-06	0.000316534	1.16523e-10	4.82749e-06	0.00122083	0.0154328	k__Bacteria;p__Actinobacteria;c__Actinomycetia;o__Micrococcales;f__Brevibacteriaceae;g__Brevibacterium;s__Brevibacterium_sp_S22
g__Salinicoccus;s__Salinicoccus_qingdaonensis	2.22877e-06	1.29303e-12	5.08533e-07	0.000437235	4.67729e-11	3.05852e-06	3.10192e-05	0.0144301	k__Bacteria;p__Firmicutes;c__Bacilli;o__Bacillales;f__Staphylococcaceae;g__Salinicoccus;s__Salinicoccus_qingdaonensis
g__Staphylococcus;s__Staphylococcus_gallinarum	0.000248526	5.26263e-10	1.02593e-05	0.000176899	1.18564e-10	4.86958e-06	0.00448154	0.0155889	k__Bacteria;p__Firmicutes;c__Bacilli;o__Bacillales;f__Staphylococcaceae;g__Staphylococcus;s__Staphylococcus_gallinarum
g__Macrococcus;s__Macrococcus_caseolyticus	0.000300173	6.49338e-09	3.60372e-05	0.00011855	3.66316e-11	2.70672e-06	0.00553742	0.0161398	k__Bacteria;p__Firmicutes;c__Bacilli;o__Bacillales;f__Staphylococcaceae;g__Macrococcus;s__Macrococcus_caseolyticus
g__Brevibacterium;s__Brevibacterium_permense	0.000173135	1.13317e-10	4.76062e-06	0.00023892	5.72961e-11	3.38515e-06	0.00239931	0.0154593	k__Bacteria;p__Actinobacteria;c__Actinomycetia;o__Micrococcales;f__Brevibacteriaceae;g__Brevibacterium;s__Brevibacterium_permense
g__Campylobacter;s__Campylobacter_coli	0.000251539	1.05097e-09	1.44981e-05	0.000157517	1.32415e-10	5.14616e-06	0.004629	0.0156489	k__Bacteria;p__Proteobacteria;c__Epsilonproteobacteria;o__Campylobacterales;f__Campylobacteraceae;g__Campylobacter;s__Campylobacter_coli
g__Enterococcus;s__Enterococcus_faecium	0.000250841	5.66846e-10	1.06475e-05	0.000135642	7.24071e-11	3.80545e-06	0.00270384	0.0154641	k__Bacteria;p__Firmicutes;c__Bacilli;o__Lactobacillales;f__Enterococcaceae;g__Enterococcus;s__Enterococcus_faecium
g__Brevibacterium;s__Brevibacterium_oceani	0.000180925	3.55025e-10	8.42644e-06	0.000202047	8.91032e-12	1.33494e-06	0.0331854	0.0716262	k__Bacteria;p__Actinobacteria;c__Actinomycetia;o__Micrococcales;f__Brevibacteriaceae;g__Brevibacterium;s__Brevibacterium_oceani
g__Jeotgalicoccus;s__Jeotgalicoccus_aerolatus	1.02817e-05	1.14871e-11	1.51572e-06	0.000370959	9.77671e-11	4.42193e-06	0.000104136	0.0151388	k__Bacteria;p__Firmicutes;c__Bacilli;o__Bacillales;f__Staphylococcaceae;g__Jeotgalicoccus;s__Jeotgalicoccus_aerolatus
g__Corynebacterium;s__Corynebacterium_amycolatum	8.02151e-05	8.46171e-10	1.3009e-05	0.000293586	1.74921e-11	1.8704e-06	0.00140916	0.0154366	k__Bacteria;p__Actinobacteria;c__Actinomycetia;o__Corynebacteriales;f__Corynebacteriaceae;g__Corynebacterium;s__Corynebacterium_amycolatum
g__Aerococcus;s__Aerococcus_viridans	8.34169e-05	1.27243e-10	5.04467e-06	0.000289927	5.90241e-11	3.43581e-06	0.000429838	0.0153816	k__Bacteria;p__Firmicutes;c__Bacilli;o__Lactobacillales;f__Aerococcaceae;g__Aerococcus;s__Aerococcus_viridans
g__Staphylococcus;s__Staphylococcus_sp_GDY8P54P	0.000226755	1.638e-09	1.80997e-05	0.00014328	1.48619e-11	1.72406e-06	0.00598326	0.0165614	k__Bacteria;p__Firmicutes;c__Bacilli;o__Bacillales;f__Staphylococcaceae;g__Staphylococcus;s__Staphylococcus_sp_GDY8P54P
g__Neisseria;s__Neisseria_polysaccharea	0.000291887	3.82972e-09	2.76757e-05	7.60286e-05	2.47239e-12	7.03192e-07	0.00361078	0.0154767	k__Bacteria;p__Proteobacteria;c__Betaproteobacteria;o__Neisseriales;f__Neisseriaceae;g__Neisseria;s__Neisseria_polysaccharea
g__Enterococcus;s__Enterococcus_saccharolyticus	1.21613e-05	8.68024e-12	1.31759e-06	0.000352032	2.99416e-11	2.4471e-06	4.20975e-05	0.0146878	k__Bacteria;p__Firmicutes;c__Bacilli;o__Lactobacillales;f__Enterococcaceae;g__Enterococcus;s__Enterococcus_saccharolyticus
g__Salmonella;s__Salmonella_sp_3DZ2_4SM	0.000146116	2.98364e-10	7.72482e-06	0.000204995	5.30338e-11	3.2568e-06	0.00402831	0.0155289	k__Bacteria;p__Proteobacteria;c__Gammaproteobacteria;o__Enterobacterales;f__Enterobacteriaceae;g__Salmonella;s__Salmonella_sp_3DZ2_4SM
g__Corynebacterium;s__Corynebacterium_frankenforstense	9.49619e-05	8.91301e-09	4.22209e-05	0.000255279	2.12977e-10	6.52652e-06	0.00779419	0.019362	k__Bacteria;p__Actinobacteria;c__Actinomycetia;o__Corynebacteriales;f__Corynebacteriaceae;g__Corynebacterium;s__Corynebacterium_frankenforstense
g__Anaerococcus;s__Anaerococcus_octavius	0.000129688	2.25941e-09	2.12575e-05	0.000218656	1.59129e-11	1.78398e-06	0.00665583	0.0175386	k__Bacteria;p__Firmicutes;c__Tissierellia;o__Tissierellales;f__Peptoniphilaceae;g__Anaerococcus;s__Anaerococcus_octavius
g__Corynebacterium;s__Corynebacterium_bovis	0.000100951	2.41316e-10	6.94718e-06	0.000242698	6.76781e-12	1.16343e-06	0.00100148	0.0154267	k__Bacteria;p__Actinobacteria;c__Actinomycetia;o__Corynebacteriales;f__Corynebacteriaceae;g__Corynebacterium;s__Corynebacterium_bovis
g__Gammaretrovirus;s__Bat_gammaretrovirus	0.000325203	1.4468e-08	5.37922e-05	1.6042e-05	1.24719e-12	4.99437e-07	0.00485524	0.015736	k__Viruses;p__Artverviricota;c__Revtraviricetes;o__Ortervirales;f__Retroviridae;g__Gammaretrovirus;s__Bat_gammaretrovirus
g__Brevibacterium;s__Brevibacterium_senegalense	5.758e-06	2.3421e-12	6.84412e-07	0.000331824	2.56218e-10	7.15846e-06	0.000225997	0.0153108	k__Bacteria;p__Actinobacteria;c__Actinomycetia;o__Micrococcales;f__Brevibacteriaceae;g__Brevibacterium;s__Brevibacterium_senegalense
g__Cellulomonas;s__Cellulomonas_carbonis	0.000271882	4.31196e-09	2.93665e-05	6.42012e-05	2.86778e-12	7.57335e-07	0.00400172	0.0155289	k__Bacteria;p__Actinobacteria;c__Actinomycetia;o__Micrococcales;f__Cellulomonadaceae;g__Cellulomonas;s__Cellulomonas_carbonis
g__Staphylococcus;s__Staphylococcus_sp_GDY8P90P	0.000180769	5.46469e-10	1.04544e-05	0.000154436	4.82916e-11	3.10778e-06	0.0382083	0.0819442	k__Bacteria;p__Firmicutes;c__Bacilli;o__Bacillales;f__Staphylococcaceae;g__Staphylococcus;s__Staphylococcus_sp_GDY8P90P
g__Alcanivorax;s__Alcanivorax_limicola	1.00769e-07	5.07715e-14	1.00769e-07	0.000330464	8.59869e-12	1.31139e-06	1.10783e-05	0.012884	k__Bacteria;p__Proteobacteria;c__Gammaproteobacteria;o__Oceanospirillales;f__Alcanivoracaceae;g__Alcanivorax;s__Alcanivorax_limicola
g__Staphylococcus;s__Staphylococcus_sp_HMSC065A08	0.000198959	9.99711e-10	1.41401e-05	0.000129203	2.91163e-12	7.63102e-07	0.00562038	0.0161928	k__Bacteria;p__Firmicutes;c__Bacilli;o__Bacillales;f__Staphylococcaceae;g__Staphylococcus;s__Staphylococcus_sp_HMSC065A08
g__Fusobacterium;s__Fusobacterium_necrophorum	0.00022128	7.85839e-10	1.25367e-05	0.000106341	2.54422e-11	2.25576e-06	0.00309158	0.0154641	k__Bacteria;p__Fusobacteria;c__Fusobacteriia;o__Fusobacteriales;f__Fusobacteriaceae;g__Fusobacterium;s__Fusobacterium_necrophorum
g__Malassezia;s__Malassezia_vespertilionis	0.000302783	5.44639e-08	0.000104368	2.31004e-05	1.33847e-11	1.63614e-06	0.0226189	0.0498216	k__Eukaryota;p__Basidiomycota;c__Malasseziomycetes;o__Malasseziales;f__Malasseziaceae;g__Malassezia;s__Malassezia_vespertilionis
g__Brevibacterium;s__Brevibacterium_sediminis	0.000134548	1.35633e-10	5.20831e-06	0.000190287	5.08013e-11	3.18752e-06	0.00305391	0.0154641	k__Bacteria;p__Actinobacteria;c__Actinomycetia;o__Micrococcales;f__Brevibacteriaceae;g__Brevibacterium;s__Brevibacterium_sediminis
g__Methanobrevibacter;s__Methanobrevibacter_smithii	0.000195403	7.95328e-10	1.26121e-05	0.000120592	4.44721e-12	9.43102e-07	0.00475234	0.0156792	k__Archaea;p__Euryarchaeota;c__Methanobacteria;o__Methanobacteriales;f__Methanobacteriaceae;g__Methanobrevibacter;s__Methanobrevibacter_smithii
g__unclassified_Retroviridae_genus;s__Retroviridae_sp	0.00029937	7.77775e-09	3.94405e-05	1.36298e-05	6.67485e-12	1.15541e-06	0.00390743	0.0155183	k__Viruses;p__Artverviricota;c__Revtraviricetes;o__Ortervirales;f__Retroviridae;g__unclassified_Retroviridae_genus;s__Retroviridae_sp
g__Staphylococcus;s__Staphylococcus_sp_GDY8P38P	0.000196797	1.41594e-09	1.68282e-05	0.000114921	8.74004e-12	1.32212e-06	0.00569867	0.0162437	k__Bacteria;p__Firmicutes;c__Bacilli;o__Bacillales;f__Staphylococcaceae;g__Staphylococcus;s__Staphylococcus_sp_GDY8P38P
g__Chlamydia;s__Chlamydia_trachomatis	0.000163859	1.96805e-10	6.27384e-06	0.000137328	9.52422e-12	1.38016e-06	0.00673781	0.017648	k__Bacteria;p__Chlamydiae;c__Chlamydiia;o__Chlamydiales;f__Chlamydiaceae;g__Chlamydia;s__Chlamydia_trachomatis
g__Sciuriunavirus;s__Staphylococcus_phage_ZCSS1	0.000180951	2.31006e-09	2.14944e-05	0.000114645	1.29124e-11	1.60701e-06	0.012905	0.0297296	k__Viruses;p__Uroviricota;c__Caudoviricetes;o__unclassified_Caudoviricetes_order;f__Herelleviridae;g__Sciuriunavirus;s__Staphylococcus_phage_ZCSS1
g__Brevibacterium;s__Brevibacterium_casei	0.000124475	2.79076e-10	7.47096e-06	0.000167598	6.90403e-11	3.71592e-06	0.00534613	0.0160097	k__Bacteria;p__Actinobacteria;c__Actinomycetia;o__Micrococcales;f__Brevibacteriaceae;g__Brevibacterium;s__Brevibacterium_casei
g__Staphylococcus;s__Staphylococcus_sp_GDK8D68P	0.000104636	1.91844e-10	6.19425e-06	0.000180607	4.25885e-11	2.91851e-06	0.00243919	0.0154593	k__Bacteria;p__Firmicutes;c__Bacilli;o__Bacillales;f__Staphylococcaceae;g__Staphylococcus;s__Staphylococcus_sp_GDK8D68P
g__Rhodococcus;s__Rhodococcus_ruber	8.17156e-05	7.11372e-11	3.77193e-06	0.00019855	2.19783e-11	2.09658e-06	0.000642541	0.0154077	k__Bacteria;p__Actinobacteria;c__Actinomycetia;o__Corynebacteriales;f__Nocardiaceae;g__Rhodococcus;s__Rhodococcus_ruber
g__Rhizopus;s__Rhizopus_arrhizus	7.688e-05	3.09598e-11	2.48837e-06	0.000195599	2.94392e-11	2.42649e-06	0.000416544	0.0153791	k__Eukaryota;p__Mucoromycota;c__Mucoromycetes;o__Mucorales;f__Rhizopodaceae;g__Rhizopus;s__Rhizopus_arrhizus
g__Myroides;s__Myroides_odoratimimus	0.000180037	4.59467e-09	3.03139e-05	8.77185e-05	2.49843e-11	2.23536e-06	0.0134749	0.03092	k__Bacteria;p__Bacteroidota;c__Flavobacteriia;o__Flavobacteriales;f__Flavobacteriaceae;g__Myroides;s__Myroides_odoratimimus
g__Brevibacterium;s__Brevibacterium_siliguriense	0.000104581	1.23872e-10	4.97738e-06	0.000162524	1.84307e-11	1.91993e-06	0.00250123	0.0154593	k__Bacteria;p__Actinobacteria;c__Actinomycetia;o__Micrococcales;f__Brevibacteriaceae;g__Brevibacterium;s__Brevibacterium_siliguriense
g__Bordetella;s__Bordetella_pertussis	7.76089e-05	4.04049e-11	2.84271e-06	0.000186222	1.44878e-10	5.3829e-06	0.0012031	0.0154324	k__Bacteria;p__Proteobacteria;c__Betaproteobacteria;o__Burkholderiales;f__Alcaligenaceae;g__Bordetella;s__Bordetella_pertussis
g__unclassified_Myoviridae_genus;s__Myoviridae_sp	6.91176e-05	1.06851e-09	1.46186e-05	0.000186401	1.13792e-11	1.50859e-06	0.00353471	0.0154641	k__Viruses;p__Uroviricota;c__Caudoviricetes;o__unclassified_Caudoviricetes_order;f__Myoviridae;g__unclassified_Myoviridae_genus;s__Myoviridae_sp
g__Brevibacterium;s__Brevibacterium_ravenspurgense	5.58214e-06	4.11387e-12	9.07069e-07	0.000249796	5.5265e-11	3.32461e-06	0.000119645	0.0151798	k__Bacteria;p__Actinobacteria;c__Actinomycetia;o__Micrococcales;f__Brevibacteriaceae;g__Brevibacterium;s__Brevibacterium_ravenspurgense
g__unclassified_Podoviridae_genus;s__Podoviridae_sp	0.000161574	6.52396e-10	1.14228e-05	8.91438e-05	9.27243e-12	1.3618e-06	0.00449261	0.0155889	k__Viruses;p__Uroviricota;c__Caudoviricetes;o__unclassified_Caudoviricetes_order;f__Podoviridae;g__unclassified_Podoviridae_genus;s__Podoviridae_sp
g__Staphylococcus;s__Staphylococcus_capitis	0.000167714	2.59255e-10	7.20077e-06	8.05169e-05	1.70038e-11	1.84411e-06	0.00227523	0.0154592	k__Bacteria;p__Firmicutes;c__Bacilli;o__Bacillales;f__Staphylococcaceae;g__Staphylococcus;s__Staphylococcus_capitis
g__Streptomyces;s__Streptomyces_sp_Tu6071	8.15009e-05	2.79412e-11	2.36394e-06	0.000159145	5.40768e-11	3.28867e-06	0.00106573	0.0154288	k__Bacteria;p__Actinobacteria;c__Actinomycetia;o__Streptomycetales;f__Streptomycetaceae;g__Streptomyces;s__Streptomyces_sp_Tu6071
g__Alcanivorax;s__Alcanivorax_sp_S71_1_4	0	0	0	0.000239997	3.911e-12	8.84421e-07	8.86263e-06	0.0123687	k__Bacteria;p__Proteobacteria;c__Gammaproteobacteria;o__Oceanospirillales;f__Alcanivoracaceae;g__Alcanivorax;s__Alcanivorax_sp_S71_1_4
g__Sextaecvirus;s__Sextaecvirus_sextaec	0.000169314	4.44402e-10	9.42764e-06	6.92746e-05	3.97897e-12	8.92073e-07	0.002613	0.0154641	k__Viruses;p__Uroviricota;c__Caudoviricetes;o__unclassified_Caudoviricetes_order;f__unclassified_Caudoviricetes_family;g__Sextaecvirus;s__Sextaecvirus_sextaec
g__Brevibacterium;s__Brevibacterium_luteolum	3.21873e-05	8.32094e-12	1.29003e-06	0.000205571	8.30064e-11	4.07447e-06	0.000307976	0.0153504	k__Bacteria;p__Actinobacteria;c__Actinomycetia;o__Micrococcales;f__Brevibacteriaceae;g__Brevibacterium;s__Brevibacterium_luteolum
g__Corynebacterium;s__Corynebacterium_sp_HMSC22B11	1.01977e-05	5.60613e-12	1.05888e-06	0.000220361	6.03903e-12	1.099e-06	3.54505e-05	0.0145514	k__Bacteria;p__Actinobacteria;c__Actinomycetia;o__Corynebacteriales;f__Corynebacteriaceae;g__Corynebacterium;s__Corynebacterium_sp_HMSC22B11
g__Thiopseudomonas;s__Thiopseudomonas_denitrificans	0	0	0	0.000222338	1.44253e-11	1.69854e-06	3.76662e-05	0.0146019	k__Bacteria;p__Proteobacteria;c__Gammaproteobacteria;o__Pseudomonadales;f__Pseudomonadaceae;g__Thiopseudomonas;s__Thiopseudomonas_denitrificans
g__Sporosarcina;s__Sporosarcina_ureilytica	1.52243e-06	7.73512e-13	3.93322e-07	0.000214349	1.96083e-11	1.98032e-06	5.76071e-05	0.0148882	k__Bacteria;p__Firmicutes;c__Bacilli;o__Bacillales;f__Planococcaceae;g__Sporosarcina;s__Sporosarcina_ureilytica
g__Betaretrovirus;s__Simian_retrovirus_4	0.000204205	3.77058e-09	2.74612e-05	1.1642e-05	1.25831e-12	5.0166e-07	0.00403939	0.0155289	k__Viruses;p__Artverviricota;c__Revtraviricetes;o__Ortervirales;f__Retroviridae;g__Betaretrovirus;s__Simian_retrovirus_4
g__Anaerococcus;s__Anaerococcus_sp_mt242	9.1018e-05	3.78453e-10	8.70003e-06	0.000123912	4.81254e-11	3.10243e-06	0.00862408	0.0209299	k__Bacteria;p__Firmicutes;c__Tissierellia;o__Tissierellales;f__Peptoniphilaceae;g__Anaerococcus;s__Anaerococcus_sp_mt242
g__Tetragenococcus;s__Tetragenococcus_halophilus	4.04485e-05	9.52427e-11	4.36446e-06	0.000173454	1.90566e-11	1.95226e-06	0.000598227	0.0154038	k__Bacteria;p__Firmicutes;c__Bacilli;o__Lactobacillales;f__Enterococcaceae;g__Tetragenococcus;s__Tetragenococcus_halophilus
g__Corynebacterium;s__Corynebacterium_sp_13CS0277	0.000190136	6.20237e-09	3.52204e-05	1.95641e-05	2.1734e-12	6.59303e-07	0.00570089	0.0162437	k__Bacteria;p__Actinobacteria;c__Actinomycetia;o__Corynebacteriales;f__Corynebacteriaceae;g__Corynebacterium;s__Corynebacterium_sp_13CS0277
g__unclassified_Bacteria_genus;s__bacterium_ADurb_BinA028	6.82637e-05	8.26574e-11	4.06589e-06	0.000137384	1.66916e-11	1.82711e-06	0.00151994	0.0154384	k__Bacteria;p__unclassified_Bacteria_phylum;c__unclassified_Bacteria_class;o__unclassified_Bacteria_order;f__unclassified_Bacteria_family;g__unclassified_Bacteria_genus;s__bacterium_ADurb_BinA028
g__Micrococcus;s__Micrococcus_luteus	4.8959e-05	6.4035e-12	1.13168e-06	0.000153085	1.64226e-11	1.81232e-06	0.000206056	0.0152964	k__Bacteria;p__Actinobacteria;c__Actinomycetia;o__Micrococcales;f__Micrococcaceae;g__Micrococcus;s__Micrococcus_luteus
g__Janibacter;s__Janibacter_corallicola	0.00016021	2.20246e-09	2.09879e-05	4.18109e-05	2.68225e-11	2.31614e-06	0.00496356	0.015765	k__Bacteria;p__Actinobacteria;c__Actinomycetia;o__Micrococcales;f__Intrasporangiaceae;g__Janibacter;s__Janibacter_corallicola
g__Anaerococcus;s__Anaerococcus_provencensis	7.74529e-05	8.36989e-10	1.29382e-05	0.000123806	1.17783e-11	1.53482e-06	0.00863836	0.0209446	k__Bacteria;p__Firmicutes;c__Tissierellia;o__Tissierellales;f__Peptoniphilaceae;g__Anaerococcus;s__Anaerococcus_provencensis
g__Burkholderia;s__Burkholderia_multivorans	0.000156205	1.29765e-09	1.61099e-05	4.35407e-05	4.90932e-12	9.9089e-07	0.00406155	0.0155289	k__Bacteria;p__Proteobacteria;c__Betaproteobacteria;o__Burkholderiales;f__Burkholderiaceae;g__Burkholderia;s__Burkholderia_multivorans
g__Corynebacterium;s__Corynebacterium_striatum	8.76465e-05	1.69092e-10	5.81535e-06	0.000111779	2.95539e-11	2.43121e-06	0.0074968	0.0188502	k__Bacteria;p__Actinobacteria;c__Actinomycetia;o__Corynebacteriales;f__Corynebacteriaceae;g__Corynebacterium;s__Corynebacterium_striatum
g__Brachybacterium;s__Brachybacterium_sacelli	6.55933e-05	1.66942e-10	5.77827e-06	0.000133791	1.31545e-11	1.622e-06	0.00237937	0.0154593	k__Bacteria;p__Actinobacteria;c__Actinomycetia;o__Micrococcales;f__Dermabacteraceae;g__Brachybacterium;s__Brachybacterium_sacelli
g__Jeotgalicoccus;s__Jeotgalicoccus_coquinae	8.69808e-07	9.47049e-13	4.35212e-07	0.000197816	1.6442e-11	1.81339e-06	5.53914e-05	0.0148662	k__Bacteria;p__Firmicutes;c__Bacilli;o__Bacillales;f__Staphylococcaceae;g__Jeotgalicoccus;s__Jeotgalicoccus_coquinae
g__Bacillus;s__Bacillus_cereus	0.000166985	2.20634e-09	2.10064e-05	3.05975e-05	5.86102e-12	1.08268e-06	0.00435352	0.0155701	k__Bacteria;p__Firmicutes;c__Bacilli;o__Bacillales;f__Bacillaceae;g__Bacillus;s__Bacillus_cereus
g__Staphylococcus;s__Staphylococcus_sp_47_1	0.000112003	1.33315e-10	5.16363e-06	8.32394e-05	2.07655e-11	2.03791e-06	0.00533949	0.0160097	k__Bacteria;p__Firmicutes;c__Bacilli;o__Bacillales;f__Staphylococcaceae;g__Staphylococcus;s__Staphylococcus_sp_47_1
g__Staphylococcus;s__Staphylococcus_sp_GDY8P120P	0.000125995	6.69648e-10	1.15728e-05	6.8944e-05	2.76271e-11	2.35062e-06	0.00571393	0.0162669	k__Bacteria;p__Firmicutes;c__Bacilli;o__Bacillales;f__Staphylococcaceae;g__Staphylococcus;s__Staphylococcus_sp_GDY8P120P
g__Alcanivorax;s__Alcanivorax_indicus	0	0	0	0.000193166	1.13279e-11	1.50518e-06	3.98818e-05	0.0146471	k__Bacteria;p__Proteobacteria;c__Gammaproteobacteria;o__Oceanospirillales;f__Alcanivoracaceae;g__Alcanivorax;s__Alcanivorax_indicus
g__Corynebacterium;s__Corynebacterium_sp_HMSC27B11	7.9251e-06	1.32059e-12	5.13923e-07	0.000184502	1.47537e-11	1.71777e-06	6.64697e-05	0.0149621	k__Bacteria;p__Actinobacteria;c__Actinomycetia;o__Corynebacteriales;f__Corynebacteriaceae;g__Corynebacterium;s__Corynebacterium_sp_HMSC27B11
g__Salinicoccus;s__Salinicoccus_sp_YB14_2	4.14208e-06	2.9751e-12	7.71375e-07	0.000185031	6.26348e-11	3.53935e-06	0.000201625	0.0152928	k__Bacteria;p__Firmicutes;c__Bacilli;o__Bacillales;f__Staphylococcaceae;g__Salinicoccus;s__Salinicoccus_sp_YB14_2
g__Corynebacterium;s__Corynebacterium_diphtheriae	4.45182e-05	5.42985e-11	3.29541e-06	0.000143152	1.64198e-11	1.81217e-06	0.000666913	0.0154097	k__Bacteria;p__Actinobacteria;c__Actinomycetia;o__Corynebacteriales;f__Corynebacteriaceae;g__Corynebacterium;s__Corynebacterium_diphtheriae
g__Jeotgalicoccus;s__Jeotgalicoccus_pinnipedialis	2.31926e-05	1.68647e-13	1.83656e-07	0.000160973	1.43268e-11	1.69274e-06	9.08419e-05	0.0150927	k__Bacteria;p__Firmicutes;c__Bacilli;o__Bacillales;f__Staphylococcaceae;g__Jeotgalicoccus;s__Jeotgalicoccus_pinnipedialis
g__Sextaecvirus;s__Staphylococcus_phage_VB_SauS_SA2	8.07738e-05	1.30462e-10	5.10806e-06	0.000101468	1.59272e-11	1.78478e-06	0.00752856	0.018904	k__Viruses;p__Uroviricota;c__Caudoviricetes;o__unclassified_Caudoviricetes_order;f__unclassified_Caudoviricetes_family;g__Sextaecvirus;s__Staphylococcus_phage_VB_SauS_SA2
g__Staphylococcus;s__Staphylococcus_argenteus	0.000129171	3.40383e-10	8.25086e-06	5.25455e-05	5.35437e-12	1.03483e-06	0.00301625	0.0154641	k__Bacteria;p__Firmicutes;c__Bacilli;o__Bacillales;f__Staphylococcaceae;g__Staphylococcus;s__Staphylococcus_argenteus
g__Vagococcus;s__Vagococcus_fluvialis	3.2577e-05	1.61127e-11	1.79515e-06	0.000148344	1.59831e-10	5.65386e-06	0.00104357	0.0154281	k__Bacteria;p__Firmicutes;c__Bacilli;o__Lactobacillales;f__Enterococcaceae;g__Vagococcus;s__Vagococcus_fluvialis
g__Salinicoccus;s__Salinicoccus_albus	1.82442e-06	1.31858e-12	5.13533e-07	0.000178626	1.46553e-11	1.71204e-06	6.42541e-05	0.0149455	k__Bacteria;p__Firmicutes;c__Bacilli;o__Bacillales;f__Staphylococcaceae;g__Salinicoccus;s__Salinicoccus_albus
g__Dietzia;s__Dietzia_aurantiaca	0.000152087	2.20523e-09	2.10011e-05	2.66572e-05	7.95944e-12	1.2617e-06	0.00472157	0.0156664	k__Bacteria;p__Actinobacteria;c__Actinomycetia;o__Corynebacteriales;f__Dietziaceae;g__Dietzia;s__Dietzia_aurantiaca
g__Aliarcobacter;s__Aliarcobacter_cryaerophilus	0.000167248	2.59766e-09	2.27932e-05	9.89627e-06	9.84591e-13	4.43755e-07	0.00411817	0.0155332	k__Bacteria;p__Proteobacteria;c__Epsilonproteobacteria;o__Campylobacterales;f__Arcobacteraceae;g__Aliarcobacter;s__Aliarcobacter_cryaerophilus
g__Sporosarcina;s__Sporosarcina_pasteurii	1.36064e-06	3.86548e-13	2.78046e-07	0.000174668	5.46085e-11	3.3048e-06	0.000181684	0.0152746	k__Bacteria;p__Firmicutes;c__Bacilli;o__Bacillales;f__Planococcaceae;g__Sporosarcina;s__Sporosarcina_pasteurii
g__Thiopseudomonas;s__Thiopseudomonas_alkaliphila	0	0	0	0.000174911	1.34816e-11	1.64205e-06	5.31758e-05	0.0148424	k__Bacteria;p__Proteobacteria;c__Gammaproteobacteria;o__Pseudomonadales;f__Pseudomonadaceae;g__Thiopseudomonas;s__Thiopseudomonas_alkaliphila
g__Aerococcus;s__Aerococcus_urinaeequi	2.07736e-05	8.00003e-12	1.26491e-06	0.000152906	6.87314e-11	3.7076e-06	0.000432053	0.015382	k__Bacteria;p__Firmicutes;c__Bacilli;o__Lactobacillales;f__Aerococcaceae;g__Aerococcus;s__Aerococcus_urinaeequi
g__Sextaecvirus;s__Arcanobacterium_phage_vB_ApyS_JF1	0.000148876	6.75851e-10	1.16263e-05	2.39332e-05	6.5892e-12	1.14797e-06	0.00255539	0.0154641	k__Viruses;p__Uroviricota;c__Caudoviricetes;o__unclassified_Caudoviricetes_order;f__unclassified_Caudoviricetes_family;g__Sextaecvirus;s__Arcanobacterium_phage_vB_ApyS_JF1
g__Pseudactinotalea;s__Pseudactinotalea_sp_HY158	3.27634e-07	1.65372e-13	1.81864e-07	0.000169888	1.32489e-11	1.62781e-06	5.98227e-05	0.0149087	k__Bacteria;p__Actinobacteria;c__Actinomycetia;o__Micrococcales;f__Cellulomonadaceae;g__Pseudactinotalea;s__Pseudactinotalea_sp_HY158
g__Brachybacterium;s__Brachybacterium_sp_FME24	2.83462e-05	8.30998e-11	4.07676e-06	0.000140312	5.42298e-11	3.29332e-06	0.000921713	0.0154238	k__Bacteria;p__Actinobacteria;c__Actinomycetia;o__Micrococcales;f__Dermabacteraceae;g__Brachybacterium;s__Brachybacterium_sp_FME24
g__Pseudoglutamicibacter;s__Pseudoglutamicibacter_albus	1.2319e-06	3.64811e-13	2.70115e-07	0.000166673	1.4105e-11	1.67958e-06	6.86854e-05	0.0149777	k__Bacteria;p__Actinobacteria;c__Actinomycetia;o__Micrococcales;f__Micrococcaceae;g__Pseudoglutamicibacter;s__Pseudoglutamicibacter_albus
g__Weissella;s__Weissella_paramesenteroides	1.01071e-05	1.52037e-11	1.74377e-06	0.000156725	7.13518e-11	3.77761e-06	0.000392171	0.015374	k__Bacteria;p__Firmicutes;c__Bacilli;o__Lactobacillales;f__Lactobacillaceae;g__Weissella;s__Weissella_paramesenteroides
g__Corynebacterium;s__Corynebacterium_humireducens	0.000124177	1.94721e-09	1.97343e-05	4.07568e-05	3.12694e-12	7.90815e-07	0.00654333	0.0173742	k__Bacteria;p__Actinobacteria;c__Actinomycetia;o__Corynebacteriales;f__Corynebacteriaceae;g__Corynebacterium;s__Corynebacterium_humireducens
g__Brevibacterium;s__Brevibacterium_atlanticum	6.38774e-05	6.25636e-11	3.53733e-06	0.000100451	3.75606e-12	8.66725e-07	0.00274815	0.0154641	k__Bacteria;p__Actinobacteria;c__Actinomycetia;o__Micrococcales;f__Brevibacteriaceae;g__Brevibacterium;s__Brevibacterium_atlanticum
g__Brevibacterium;s__Brevibacterium_limosum	4.81609e-05	3.67796e-11	2.71218e-06	0.000115732	4.30511e-11	2.93432e-06	0.00131167	0.0154348	k__Bacteria;p__Actinobacteria;c__Actinomycetia;o__Micrococcales;f__Brevibacteriaceae;g__Brevibacterium;s__Brevibacterium_limosum
g__Clavibacter;s__Clavibacter_michiganensis	3.98146e-05	1.33357e-11	1.63314e-06	0.000123753	8.16257e-12	1.2777e-06	0.000312408	0.015352	k__Bacteria;p__Actinobacteria;c__Actinomycetia;o__Micrococcales;f__Microbacteriaceae;g__Clavibacter;s__Clavibacter_michiganensis
g__Bacteroides;s__Bacteroides_acidifaciens	0.00015269	1.37622e-09	1.65905e-05	1.05182e-05	4.62689e-12	9.61966e-07	0.00324889	0.0154641	k__Bacteria;p__Bacteroidota;c__Bacteroidia;o__Bacteroidales;f__Bacteroidaceae;g__Bacteroides;s__Bacteroides_acidifaciens
g__Corynebacterium;s__Corynebacterium_aurimucosum	3.09804e-05	9.77943e-11	4.42254e-06	0.000130557	1.28783e-11	1.60489e-06	0.000937223	0.0154244	k__Bacteria;p__Actinobacteria;c__Actinomycetia;o__Corynebacteriales;f__Corynebacteriaceae;g__Corynebacterium;s__Corynebacterium_aurimucosum
g__Mycobacterium;s__Mycobacterium_avium	5.18241e-05	7.37042e-11	3.83938e-06	0.000106946	1.12459e-11	1.49973e-06	0.00189439	0.0154428	k__Bacteria;p__Actinobacteria;c__Actinomycetia;o__Corynebacteriales;f__Mycobacteriaceae;g__Mycobacterium;s__Mycobacterium_avium
g__Brevibacterium;s__Brevibacterium_sp_S111	4.361e-05	2.52537e-11	2.24739e-06	0.000113782	4.82616e-11	3.10682e-06	0.00113663	0.0154308	k__Bacteria;p__Actinobacteria;c__Actinomycetia;o__Micrococcales;f__Brevibacteriaceae;g__Brevibacterium;s__Brevibacterium_sp_S111
g__Truepera;s__Truepera_radiovictrix	1.78849e-05	5.72959e-10	1.07048e-05	0.000138641	1.52302e-11	1.74529e-06	0.00243255	0.0154593	k__Bacteria;p__Deinococcus_Thermus;c__Deinococci;o__Trueperales;f__Trueperaceae;g__Truepera;s__Truepera_radiovictrix
g__Corynebacterium;s__Corynebacterium_neomassiliense	6.31868e-05	1.37031e-10	5.23509e-06	9.3237e-05	4.86404e-11	3.11899e-06	0.00561472	0.0161896	k__Bacteria;p__Actinobacteria;c__Actinomycetia;o__Corynebacteriales;f__Corynebacteriaceae;g__Corynebacterium;s__Corynebacterium_neomassiliense
g__Anaerococcus;s__Anaerococcus_urinomassiliensis	6.06068e-05	6.63778e-10	1.1522e-05	9.57707e-05	8.10045e-12	1.27283e-06	0.0135475	0.0310611	k__Bacteria;p__Firmicutes;c__Tissierellia;o__Tissierellales;f__Peptoniphilaceae;g__Anaerococcus;s__Anaerococcus_urinomassiliensis
g__Pseudoglutamicibacter;s__Pseudoglutamicibacter_cumminsii	5.13184e-06	2.24818e-12	6.70549e-07	0.00015114	3.23017e-11	2.54172e-06	0.000159527	0.0152491	k__Bacteria;p__Actinobacteria;c__Actinomycetia;o__Micrococcales;f__Micrococcaceae;g__Pseudoglutamicibacter;s__Pseudoglutamicibacter_cumminsii
g__Denitrificimonas;s__Denitrificimonas_caeni	0	0	0	0.000155455	4.34366e-11	2.94743e-06	0.000177253	0.01527	k__Bacteria;p__Proteobacteria;c__Gammaproteobacteria;o__Pseudomonadales;f__Pseudomonadaceae;g__Denitrificimonas;s__Denitrificimonas_caeni
g__Helicobacter;s__Helicobacter_pylori	0.000143972	1.53172e-09	1.75027e-05	1.01108e-05	1.1798e-12	4.85758e-07	0.00367873	0.0154914	k__Bacteria;p__Proteobacteria;c__Epsilonproteobacteria;o__Campylobacterales;f__Helicobacteraceae;g__Helicobacter;s__Helicobacter_pylori
g__Morganella;s__Morganella_morganii	7.75402e-07	4.82336e-13	3.10592e-07	0.000152039	4.95346e-11	3.14753e-06	0.000208272	0.0152981	k__Bacteria;p__Proteobacteria;c__Gammaproteobacteria;o__Enterobacterales;f__Morganellaceae;g__Morganella;s__Morganella_morganii
g__Corynebacterium;s__Corynebacterium_falsenii	8.67516e-05	1.46338e-10	5.40995e-06	6.57849e-05	2.0838e-11	2.04147e-06	0.00834318	0.020399	k__Bacteria;p__Actinobacteria;c__Actinomycetia;o__Corynebacteriales;f__Corynebacteriaceae;g__Corynebacterium;s__Corynebacterium_falsenii
g__Brevibacterium;s__Brevibacterium_iodinum	6.61067e-05	3.37197e-11	2.59691e-06	8.38578e-05	5.94962e-12	1.09084e-06	0.00448597	0.0155889	k__Bacteria;p__Actinobacteria;c__Actinomycetia;o__Micrococcales;f__Brevibacteriaceae;g__Brevibacterium;s__Brevibacterium_iodinum
g__Metalysinibacillus;s__Metalysinibacillus_saudimassiliensis	0.000132072	4.19533e-09	2.89666e-05	1.76701e-05	4.0062e-12	8.9512e-07	0.00715436	0.0182802	k__Bacteria;p__Firmicutes;c__Bacilli;o__Bacillales;f__Planococcaceae;g__Metalysinibacillus;s__Metalysinibacillus_saudimassiliensis
g__Nocardia;s__Nocardia_cyriacigeorgica	0.000137062	1.92643e-09	1.96287e-05	1.1399e-05	3.71874e-12	8.62408e-07	0.00442393	0.0155746	k__Bacteria;p__Actinobacteria;c__Actinomycetia;o__Corynebacteriales;f__Nocardiaceae;g__Nocardia;s__Nocardia_cyriacigeorgica
g__Sextaecvirus;s__Staphylococcus_phage_vB_SepS_BE02	0.000117766	6.35174e-10	1.1271e-05	3.01502e-05	5.22268e-12	1.02203e-06	0.00362826	0.0154848	k__Viruses;p__Uroviricota;c__Caudoviricetes;o__unclassified_Caudoviricetes_order;f__unclassified_Caudoviricetes_family;g__Sextaecvirus;s__Staphylococcus_phage_vB_SepS_BE02
g__Brevibacterium;s__Brevibacterium_antiquum	2.84935e-05	9.98851e-12	1.4134e-06	0.000116372	1.36211e-11	1.65052e-06	0.000314623	0.0153527	k__Bacteria;p__Actinobacteria;c__Actinomycetia;o__Micrococcales;f__Brevibacteriaceae;g__Brevibacterium;s__Brevibacterium_antiquum
g__Bacillus;s__Bacillus_velezensis	8.00567e-05	2.22295e-10	6.66776e-06	6.44768e-05	3.35277e-12	8.18873e-07	0.0471731	0.100205	k__Bacteria;p__Firmicutes;c__Bacilli;o__Bacillales;f__Bacillaceae;g__Bacillus;s__Bacillus_velezensis
g__Staphylococcus;s__Staphylococcus_sp_HMSC070D05	5.14934e-05	5.81203e-11	3.40941e-06	9.25701e-05	2.39397e-12	6.9195e-07	0.00225332	0.0154457	k__Bacteria;p__Firmicutes;c__Bacilli;o__Bacillales;f__Staphylococcaceae;g__Staphylococcus;s__Staphylococcus_sp_HMSC070D05
g__Jeotgalicoccus;s__Jeotgalicoccus_psychrophilus	3.26282e-06	5.21984e-12	1.02175e-06	0.000138264	1.17433e-11	1.53253e-06	0.000110783	0.0151577	k__Bacteria;p__Firmicutes;c__Bacilli;o__Bacillales;f__Staphylococcaceae;g__Jeotgalicoccus;s__Jeotgalicoccus_psychrophilus
g__unclassified_Viruses_genus;s__Bacteriophage_sp	9.37513e-06	1.09337e-11	1.47876e-06	0.000131634	1.36415e-12	5.22331e-07	0.00010192	0.0151319	k__Viruses;p__unclassified_Viruses_phylum;c__unclassified_Viruses_class;o__unclassified_Viruses_order;f__unclassified_Viruses_family;g__unclassified_Viruses_genus;s__Bacteriophage_sp
g__Shigella;s__Shigella_sonnei	4.79765e-06	8.89658e-13	4.21819e-07	0.000131858	3.0847e-12	7.85455e-07	2.65879e-05	0.0142716	k__Bacteria;p__Proteobacteria;c__Gammaproteobacteria;o__Enterobacterales;f__Enterobacteriaceae;g__Shigella;s__Shigella_sonnei
g__Staphylococcus;s__Staphylococcus_chromogenes	8.90271e-05	8.57122e-11	4.14034e-06	4.75777e-05	9.23494e-12	1.35904e-06	0.0029387	0.0154641	k__Bacteria;p__Firmicutes;c__Bacilli;o__Bacillales;f__Staphylococcaceae;g__Staphylococcus;s__Staphylococcus_chromogenes
g__Brachybacterium;s__Brachybacterium_massiliense	3.73966e-05	8.68064e-11	4.16669e-06	9.89309e-05	6.93774e-12	1.17794e-06	0.001726	0.015441	k__Bacteria;p__Actinobacteria;c__Actinomycetia;o__Micrococcales;f__Dermabacteraceae;g__Brachybacterium;s__Brachybacterium_massiliense
g__Nocardia;s__Nocardia_nova	0.000125566	2.00509e-09	2.00254e-05	1.05739e-05	5.95028e-13	3.44972e-07	0.0048614	0.0157412	k__Bacteria;p__Actinobacteria;c__Actinomycetia;o__Corynebacteriales;f__Nocardiaceae;g__Nocardia;s__Nocardia_nova
g__Brachybacterium;s__Brachybacterium_sp_UMB0905	2.8022e-05	8.10613e-11	4.02645e-06	0.000106691	6.77657e-12	1.16418e-06	0.00109232	0.0154296	k__Bacteria;p__Actinobacteria;c__Actinomycetia;o__Micrococcales;f__Dermabacteraceae;g__Brachybacterium;s__Brachybacterium_sp_UMB0905
g__Burkholderia;s__Burkholderia_pseudomallei	4.03068e-05	1.21611e-11	1.55956e-06	9.43258e-05	5.83854e-12	1.08061e-06	0.000562777	0.0154002	k__Bacteria;p__Proteobacteria;c__Betaproteobacteria;o__Burkholderiales;f__Burkholderiaceae;g__Burkholderia;s__Burkholderia_pseudomallei
g__Rhodococcus;s__Rhodococcus_sp_DMF_1	0.000122568	1.90466e-09	1.95175e-05	1.1285e-05	1.05608e-12	4.59583e-07	0.00489119	0.0157556	k__Bacteria;p__Actinobacteria;c__Actinomycetia;o__Corynebacteriales;f__Nocardiaceae;g__Rhodococcus;s__Rhodococcus_sp_DMF_1
g__Corynebacterium;s__Corynebacterium_hindlerae	0.00010709	1.60049e-09	1.78913e-05	2.64707e-05	3.95989e-12	8.89932e-07	0.00613688	0.0167399	k__Bacteria;p__Actinobacteria;c__Actinomycetia;o__Corynebacteriales;f__Corynebacteriaceae;g__Corynebacterium;s__Corynebacterium_hindlerae
g__Alcanivorax;s__Alcanivorax_pacificus	0	0	0	0.00013243	6.82602e-12	1.16842e-06	4.87445e-05	0.0147886	k__Bacteria;p__Proteobacteria;c__Gammaproteobacteria;o__Oceanospirillales;f__Alcanivoracaceae;g__Alcanivorax;s__Alcanivorax_pacificus
g__Jeotgalicoccus;s__Jeotgalicoccus_sp_WY2	1.50276e-06	3.29126e-13	2.56564e-07	0.000129654	4.3967e-11	2.96537e-06	0.000259232	0.0153298	k__Bacteria;p__Firmicutes;c__Bacilli;o__Bacillales;f__Staphylococcaceae;g__Jeotgalicoccus;s__Jeotgalicoccus_sp_WY2
g__Clostridium;s__Clostridium_paraputrificum	6.65912e-06	1.32832e-11	1.62992e-06	0.000123369	1.8491e-11	1.92307e-06	0.00021935	0.0153062	k__Bacteria;p__Firmicutes;c__Clostridia;o__Eubacteriales;f__Clostridiaceae;g__Clostridium;s__Clostridium_paraputrificum
g__Staphylococcus;s__Staphylococcus_sp_GDY8P196P	7.8071e-05	3.65431e-10	8.54905e-06	5.10507e-05	3.61571e-11	2.68913e-06	0.0138154	0.0315714	k__Bacteria;p__Firmicutes;c__Bacilli;o__Bacillales;f__Staphylococcaceae;g__Staphylococcus;s__Staphylococcus_sp_GDY8P196P
g__Mycobacterium;s__Mycobacterium_talmoniae	3.60875e-05	6.23269e-12	1.11648e-06	9.28222e-05	6.80687e-12	1.16678e-06	0.000396603	0.015375	k__Bacteria;p__Actinobacteria;c__Actinomycetia;o__Corynebacteriales;f__Mycobacteriaceae;g__Mycobacterium;s__Mycobacterium_talmoniae
g__Staphylococcus;s__Staphylococcus_sp_11_B_312	7.8409e-05	2.35701e-10	6.86587e-06	5.04593e-05	1.95981e-12	6.26068e-07	0.00690768	0.0178724	k__Bacteria;p__Firmicutes;c__Bacilli;o__Bacillales;f__Staphylococcaceae;g__Staphylococcus;s__Staphylococcus_sp_11_B_312
g__Aeromicrobium;s__Aeromicrobium_camelliae	0.000117946	1.55521e-09	1.76364e-05	9.69965e-06	1.86225e-12	6.10287e-07	0.00460758	0.0156455	k__Bacteria;p__Actinobacteria;c__Actinomycetia;o__Propionibacteriales;f__Nocardioidaceae;g__Aeromicrobium;s__Aeromicrobium_camelliae
g__unclassified_Siphoviridae_genus;s__Staphylococcus_phage_vB_SarS_BM31	9.62498e-05	6.62214e-11	3.63927e-06	3.13409e-05	7.5547e-12	1.2292e-06	0.00131388	0.0154348	k__Viruses;p__Uroviricota;c__Caudoviricetes;o__unclassified_Caudoviricetes_order;f__Siphoviridae;g__unclassified_Siphoviridae_genus;s__Staphylococcus_phage_vB_SarS_BM31
g__Staphylococcus;s__Staphylococcus_sp_GDY8P44P	9.61321e-05	2.13706e-10	6.53768e-06	2.96459e-05	2.30019e-12	6.7826e-07	0.00272378	0.0154641	k__Bacteria;p__Firmicutes;c__Bacilli;o__Bacillales;f__Staphylococcaceae;g__Staphylococcus;s__Staphylococcus_sp_GDY8P44P
g__Staphylococcus;s__Staphylococcus_sp_GDY8P73P	7.48236e-05	3.9701e-10	8.91078e-06	4.88515e-05	3.2808e-12	8.10037e-07	0.0158759	0.0358171	k__Bacteria;p__Firmicutes;c__Bacilli;o__Bacillales;f__Staphylococcaceae;g__Staphylococcus;s__Staphylococcus_sp_GDY8P73P
g__Ligilactobacillus;s__Ligilactobacillus_agilis	0.000104721	2.12843e-09	2.06322e-05	1.77572e-05	6.41239e-13	3.58117e-07	0.00656622	0.0174077	k__Bacteria;p__Firmicutes;c__Bacilli;o__Lactobacillales;f__Lactobacillaceae;g__Ligilactobacillus;s__Ligilactobacillus_agilis
g__Coopervirus;s__Coopervirus_vincenzo	0.000108492	1.95775e-09	1.97876e-05	1.07515e-05	2.42251e-12	6.96061e-07	0.00560709	0.0161813	k__Viruses;p__Uroviricota;c__Caudoviricetes;o__unclassified_Caudoviricetes_order;f__unclassified_Caudoviricetes_family;g__Coopervirus;s__Coopervirus_vincenzo
g__Streptomyces;s__Streptomyces_sp_PT12	0.000111154	7.77677e-10	1.24714e-05	7.9303e-06	1.29705e-12	5.09324e-07	0.00338183	0.0154641	k__Bacteria;p__Actinobacteria;c__Actinomycetia;o__Streptomycetales;f__Streptomycetaceae;g__Streptomyces;s__Streptomyces_sp_PT12
g__Brachybacterium;s__Brachybacterium_sp_AG952	7.1511e-05	1.23154e-10	4.96294e-06	4.73177e-05	1.5963e-11	1.78678e-06	0.00599188	0.0165782	k__Bacteria;p__Actinobacteria;c__Actinomycetia;o__Micrococcales;f__Dermabacteraceae;g__Brachybacterium;s__Brachybacterium_sp_AG952
g__Corynebacterium;s__Corynebacterium_sp_J010B_136	2.77085e-05	6.89063e-11	3.71231e-06	9.07436e-05	1.09697e-11	1.4812e-06	0.00147563	0.0154377	k__Bacteria;p__Actinobacteria;c__Actinomycetia;o__Corynebacteriales;f__Corynebacteriaceae;g__Corynebacterium;s__Corynebacterium_sp_J010B_136
g__Macrococcus;s__Macrococcus_armenti	3.55484e-08	6.31844e-15	3.55484e-08	0.000118339	8.68146e-12	1.31768e-06	7.7548e-05	0.0150314	k__Bacteria;p__Firmicutes;c__Bacilli;o__Bacillales;f__Staphylococcaceae;g__Macrococcus;s__Macrococcus_armenti
g__Staphylococcus;s__Staphylococcus_sp_GDY8P91P	6.87328e-05	7.60028e-11	3.89879e-06	4.86297e-05	2.39463e-11	2.18844e-06	0.00614919	0.0167473	k__Bacteria;p__Firmicutes;c__Bacilli;o__Bacillales;f__Staphylococcaceae;g__Staphylococcus;s__Staphylococcus_sp_GDY8P91P
g__Staphylococcus;s__Staphylococcus_sp_GDQ8D205P	7.30783e-05	1.42799e-10	5.34413e-06	4.39357e-05	1.00592e-11	1.41839e-06	0.00525234	0.0159627	k__Bacteria;p__Firmicutes;c__Bacilli;o__Bacillales;f__Staphylococcaceae;g__Staphylococcus;s__Staphylococcus_sp_GDQ8D205P
g__Baoshanvirus;s__Baoshanvirus_BS2	6.94068e-05	1.051e-10	4.58476e-06	4.73169e-05	1.09505e-11	1.4799e-06	0.00599409	0.0165782	k__Viruses;p__Uroviricota;c__Caudoviricetes;o__unclassified_Caudoviricetes_order;f__Herelleviridae;g__Baoshanvirus;s__Baoshanvirus_BS2
g__Alcanivorax;s__Alcanivorax_sp_1008	0	0	0	0.000114947	2.57781e-11	2.2706e-06	0.000194978	0.0152871	k__Bacteria;p__Proteobacteria;c__Gammaproteobacteria;o__Oceanospirillales;f__Alcanivoracaceae;g__Alcanivorax;s__Alcanivorax_sp_1008
g__Puteibacter;s__Puteibacter_caeruleilacunae	0.000105118	3.95658e-09	2.81303e-05	8.696e-06	2.45935e-12	7.01334e-07	0.00936312	0.0223523	k__Bacteria;p__Bacteroidota;c__Bacteroidia;o__Marinilabiliales;f__Prolixibacteraceae;g__Puteibacter;s__Puteibacter_caeruleilacunae
g__Klebsiella;s__Klebsiella_variicola	4.70439e-05	1.25116e-10	5.00232e-06	6.62705e-05	2.47766e-11	2.22605e-06	0.00885401	0.0213783	k__Bacteria;p__Proteobacteria;c__Gammaproteobacteria;o__Enterobacterales;f__Enterobacteriaceae;g__Klebsiella;s__Klebsiella_variicola
g__unclassified_Podoviridae_genus;s__Podoviridae_sp_ctdc61	9.81613e-05	1.55924e-10	5.58434e-06	1.35965e-05	7.86756e-13	3.96675e-07	0.00156647	0.015439	k__Viruses;p__Uroviricota;c__Caudoviricetes;o__unclassified_Caudoviricetes_order;f__Podoviridae;g__unclassified_Podoviridae_genus;s__Podoviridae_sp_ctdc61
g__Staphylococcus;s__Staphylococcus_felis	7.42364e-05	8.07032e-11	4.01754e-06	3.72688e-05	9.38312e-12	1.3699e-06	0.0031935	0.0154641	k__Bacteria;p__Firmicutes;c__Bacilli;o__Bacillales;f__Staphylococcaceae;g__Staphylococcus;s__Staphylococcus_felis
g__Corynebacterium;s__Corynebacterium_tuberculostearicum	8.18588e-06	7.05596e-12	1.18794e-06	0.000102411	5.64163e-11	3.35906e-06	0.000655835	0.0154088	k__Bacteria;p__Actinobacteria;c__Actinomycetia;o__Corynebacteriales;f__Corynebacteriaceae;g__Corynebacterium;s__Corynebacterium_tuberculostearicum
g__Bifidobacterium;s__Bifidobacterium_canis	0.000108445	1.41358e-09	1.68142e-05	1.69735e-06	2.63947e-13	2.29759e-07	0.00445446	0.0155801	k__Bacteria;p__Actinobacteria;c__Actinomycetia;o__Bifidobacteriales;f__Bifidobacteriaceae;g__Bifidobacterium;s__Bifidobacterium_canis
g__Staphylococcus;s__Staphylococcus_succinus	6.60877e-05	2.78504e-10	7.46329e-06	4.39005e-05	1.4798e-11	1.72035e-06	0.0160268	0.0361458	k__Bacteria;p__Firmicutes;c__Bacilli;o__Bacillales;f__Staphylococcaceae;g__Staphylococcus;s__Staphylococcus_succinus
g__Peptostreptococcus;s__Peptostreptococcus_russellii	0.000107065	4.95349e-09	3.14754e-05	1.38015e-06	4.61558e-13	3.03828e-07	0.00992516	0.0235171	k__Bacteria;p__Firmicutes;c__Clostridia;o__Eubacteriales;f__Peptostreptococcaceae;g__Peptostreptococcus;s__Peptostreptococcus_russellii
g__Stackebrandtia;s__Stackebrandtia_nassauensis	5.39677e-06	1.91245e-11	1.95574e-06	0.000102849	7.72063e-12	1.24263e-06	0.000276957	0.0153382	k__Bacteria;p__Actinobacteria;c__Actinomycetia;o__Glycomycetales;f__Glycomycetaceae;g__Stackebrandtia;s__Stackebrandtia_nassauensis
g__Coopervirus;s__Coopervirus_fortunato	9.7415e-05	1.39764e-09	1.67191e-05	8.97185e-06	5.56527e-13	3.33625e-07	0.00523264	0.0159445	k__Viruses;p__Uroviricota;c__Caudoviricetes;o__unclassified_Caudoviricetes_order;f__unclassified_Caudoviricetes_family;g__Coopervirus;s__Coopervirus_fortunato
g__Streptomyces;s__Streptomyces_sp_NRRL_S_813	9.33695e-05	1.07573e-09	1.46678e-05	1.17186e-05	1.64437e-12	5.73476e-07	0.00500419	0.015779	k__Bacteria;p__Actinobacteria;c__Actinomycetia;o__Streptomycetales;f__Streptomycetaceae;g__Streptomyces;s__Streptomyces_sp_NRRL_S_813
g__Brachybacterium;s__Brachybacterium_sp_HMSC06H03	4.41561e-05	1.35089e-10	5.19786e-06	6.01556e-05	1.35554e-11	1.64653e-06	0.0153038	0.0346383	k__Bacteria;p__Actinobacteria;c__Actinomycetia;o__Micrococcales;f__Dermabacteraceae;g__Brachybacterium;s__Brachybacterium_sp_HMSC06H03
g__Brachybacterium;s__Brachybacterium_ginsengisoli	4.66777e-05	9.26106e-11	4.30373e-06	5.74654e-05	1.02464e-11	1.43153e-06	0.0414052	0.0885054	k__Bacteria;p__Actinobacteria;c__Actinomycetia;o__Micrococcales;f__Dermabacteraceae;g__Brachybacterium;s__Brachybacterium_ginsengisoli
g__Intracisternal_A_particles;s__Mouse_Intracisternal_A_particle	9.82282e-05	1.47812e-09	1.71937e-05	5.4915e-06	3.33762e-13	2.58365e-07	0.00513811	0.0158708	k__Viruses;p__Artverviricota;c__Revtraviricetes;o__Ortervirales;f__Retroviridae;g__Intracisternal_A_particles;s__Mouse_Intracisternal_A_particle
g__Staphylococcus;s__Staphylococcus_sp_GDK8D75P	6.37799e-05	1.95724e-10	6.25657e-06	3.98983e-05	1.05744e-12	4.59879e-07	0.00759897	0.0190124	k__Bacteria;p__Firmicutes;c__Bacilli;o__Bacillales;f__Staphylococcaceae;g__Staphylococcus;s__Staphylococcus_sp_GDK8D75P
g__Brevibacterium;s__Brevibacterium_sp_CFH_10365	2.87212e-05	3.64354e-12	8.53644e-07	7.41705e-05	1.29061e-11	1.60662e-06	0.000720089	0.0154134	k__Bacteria;p__Actinobacteria;c__Actinomycetia;o__Micrococcales;f__Brevibacteriaceae;g__Brevibacterium;s__Brevibacterium_sp_CFH_10365
g__Staphylococcus;s__Staphylococcus_sp_GDY8P82P	6.43201e-05	9.71522e-11	4.408e-06	3.58653e-05	3.80101e-12	8.71895e-07	0.00446553	0.0155801	k__Bacteria;p__Firmicutes;c__Bacilli;o__Bacillales;f__Staphylococcaceae;g__Staphylococcus;s__Staphylococcus_sp_GDY8P82P
g__Lactococcus;s__Lactococcus_garvieae	2.84078e-05	1.29028e-11	1.60641e-06	7.14915e-05	3.67429e-11	2.71083e-06	0.0018257	0.0154421	k__Bacteria;p__Firmicutes;c__Bacilli;o__Lactobacillales;f__Streptococcaceae;g__Lactococcus;s__Lactococcus_garvieae
g__Staphylococcus;s__Staphylococcus_sp_GDK8D82P	5.81793e-05	1.14095e-10	4.77692e-06	4.16106e-05	3.01482e-12	7.76508e-07	0.00939488	0.0224205	k__Bacteria;p__Firmicutes;c__Bacilli;o__Bacillales;f__Staphylococcaceae;g__Staphylococcus;s__Staphylococcus_sp_GDK8D82P
g__Truepera;s__uncultured_Truepera_sp	8.54722e-06	1.2882e-10	5.07583e-06	8.71404e-05	3.75764e-11	2.7414e-06	0.00184121	0.0154423	k__Bacteria;p__Deinococcus_Thermus;c__Deinococci;o__Trueperales;f__Trueperaceae;g__Truepera;s__uncultured_Truepera_sp
g__Sextaecvirus;s__Sextaecvirus_SEP9	7.2036e-05	8.09033e-11	4.02252e-06	2.36166e-05	2.89062e-12	7.60345e-07	0.00225111	0.0154457	k__Viruses;p__Uroviricota;c__Caudoviricetes;o__unclassified_Caudoviricetes_order;f__unclassified_Caudoviricetes_family;g__Sextaecvirus;s__Sextaecvirus_SEP9
g__Corynebacterium;s__Corynebacterium_efficiens	2.98321e-05	3.81497e-11	2.76224e-06	6.57878e-05	1.70703e-11	1.84772e-06	0.00251896	0.0154593	k__Bacteria;p__Actinobacteria;c__Actinomycetia;o__Corynebacteriales;f__Corynebacteriaceae;g__Corynebacterium;s__Corynebacterium_efficiens
g__Staphylococcus;s__Staphylococcus_sp_GDH8C126P	6.16504e-05	1.82954e-10	6.04903e-06	3.35164e-05	1.17535e-11	1.5332e-06	0.00610881	0.0166969	k__Bacteria;p__Firmicutes;c__Bacilli;o__Bacillales;f__Staphylococcaceae;g__Staphylococcus;s__Staphylococcus_sp_GDH8C126P
g__Actinokineospora;s__Actinokineospora_spheciospongiae	2.24985e-05	5.09233e-12	1.00919e-06	7.20193e-05	2.99633e-12	7.74123e-07	0.00032127	0.015355	k__Bacteria;p__Actinobacteria;c__Actinomycetia;o__Pseudonocardiales;f__Pseudonocardiaceae;g__Actinokineospora;s__Actinokineospora_spheciospongiae
g__Anaerococcus;s__Anaerococcus_tetradius	3.13545e-05	4.43552e-10	9.41861e-06	6.27275e-05	8.032e-12	1.26744e-06	0.0103663	0.0244462	k__Bacteria;p__Firmicutes;c__Tissierellia;o__Tissierellales;f__Peptoniphilaceae;g__Anaerococcus;s__Anaerococcus_tetradius
g__Corynebacterium;s__Corynebacterium_halotolerans	1.58694e-05	2.20794e-12	6.64521e-07	7.63621e-05	1.34527e-11	1.64028e-06	0.000414328	0.0153786	k__Bacteria;p__Actinobacteria;c__Actinomycetia;o__Corynebacteriales;f__Corynebacteriaceae;g__Corynebacterium;s__Corynebacterium_halotolerans
g__Auritidibacter;s__Auritidibacter_ignavus	4.87381e-07	6.03115e-13	3.47308e-07	9.13011e-05	1.45759e-11	1.70739e-06	0.0001839	0.0152768	k__Bacteria;p__Actinobacteria;c__Actinomycetia;o__Micrococcales;f__Micrococcaceae;g__Auritidibacter;s__Auritidibacter_ignavus
g__unclassified_Retroviridae_genus;s__Endogenous_prairie_dog_retrovirus	8.39773e-05	7.14149e-10	1.19511e-05	4.38166e-06	3.80485e-13	2.75857e-07	0.00425603	0.0155489	k__Viruses;p__Artverviricota;c__Revtraviricetes;o__Ortervirales;f__Retroviridae;g__unclassified_Retroviridae_genus;s__Endogenous_prairie_dog_retrovirus
g__Corynebacterium;s__Corynebacterium_mastitidis	2.65139e-05	1.69161e-12	5.81654e-07	6.15335e-05	4.93364e-12	9.93341e-07	0.000498523	0.0153924	k__Bacteria;p__Actinobacteria;c__Actinomycetia;o__Corynebacteriales;f__Corynebacteriaceae;g__Corynebacterium;s__Corynebacterium_mastitidis
g__Staphylococcus;s__Staphylococcus_sp_GDY8P45P	5.29205e-05	2.26169e-10	6.72561e-06	3.44939e-05	6.30193e-12	1.12267e-06	0.0217097	0.0479097	k__Bacteria;p__Firmicutes;c__Bacilli;o__Bacillales;f__Staphylococcaceae;g__Staphylococcus;s__Staphylococcus_sp_GDY8P45P
g__Sextaecvirus;s__Staphylococcus_phage_PMBT8	3.87952e-05	5.11102e-11	3.19719e-06	4.79864e-05	1.3013e-11	1.61326e-06	0.0279446	0.0608037	k__Viruses;p__Uroviricota;c__Caudoviricetes;o__unclassified_Caudoviricetes_order;f__unclassified_Caudoviricetes_family;g__Sextaecvirus;s__Staphylococcus_phage_PMBT8
g__Staphylococcus;s__Staphylococcus_delphini	3.36073e-05	5.92708e-11	3.44299e-06	5.31693e-05	4.39296e-12	9.37332e-07	0.00505662	0.0158224	k__Bacteria;p__Firmicutes;c__Bacilli;o__Bacillales;f__Staphylococcaceae;g__Staphylococcus;s__Staphylococcus_delphini
g__Corynebacterium;s__Corynebacterium_sp_HMSC08A12	2.55731e-06	2.42309e-12	6.96145e-07	8.33113e-05	1.36474e-11	1.65212e-06	0.000230428	0.0153136	k__Bacteria;p__Actinobacteria;c__Actinomycetia;o__Corynebacteriales;f__Corynebacteriaceae;g__Corynebacterium;s__Corynebacterium_sp_HMSC08A12
g__Brevibacterium;s__Brevibacterium_gallinarum	3.21642e-05	5.83845e-11	3.41715e-06	5.30816e-05	2.35686e-11	2.17111e-06	0.00534835	0.0160097	k__Bacteria;p__Actinobacteria;c__Actinomycetia;o__Micrococcales;f__Brevibacteriaceae;g__Brevibacterium;s__Brevibacterium_gallinarum
g__Staphylococcus;s__Staphylococcus_sp_HMSC034G07	4.701e-05	3.77577e-11	2.74801e-06	3.80218e-05	2.39815e-12	6.92553e-07	0.0116366	0.027112	k__Bacteria;p__Firmicutes;c__Bacilli;o__Bacillales;f__Staphylococcaceae;g__Staphylococcus;s__Staphylococcus_sp_HMSC034G07
g__Staphylococcus;s__Staphylococcus_sp_GDY8P121P	4.95569e-05	7.11938e-11	3.77343e-06	3.54741e-05	3.50816e-13	2.64883e-07	0.00792048	0.0196045	k__Bacteria;p__Firmicutes;c__Bacilli;o__Bacillales;f__Staphylococcaceae;g__Staphylococcus;s__Staphylococcus_sp_GDY8P121P
g__Corynebacterium;s__Corynebacterium_freneyi	1.16464e-05	2.73158e-11	2.33734e-06	7.32888e-05	2.81457e-11	2.37258e-06	0.00111448	0.0154302	k__Bacteria;p__Actinobacteria;c__Actinomycetia;o__Corynebacteriales;f__Corynebacteriaceae;g__Corynebacterium;s__Corynebacterium_freneyi
g__Corynebacterium;s__Corynebacterium_suicordis	1.52341e-05	1.47579e-12	5.43284e-07	6.86819e-05	1.16844e-11	1.52868e-06	0.000451994	0.0153854	k__Bacteria;p__Actinobacteria;c__Actinomycetia;o__Corynebacteriales;f__Corynebacteriaceae;g__Corynebacterium;s__Corynebacterium_suicordis
g__Tomitella;s__Tomitella_biformata	5.46145e-06	2.3107e-12	6.79808e-07	7.79924e-05	6.59279e-11	3.63119e-06	0.00103028	0.0154277	k__Bacteria;p__Actinobacteria;c__Actinomycetia;o__Corynebacteriales;f__unclassified_Corynebacteriales_family;g__Tomitella;s__Tomitella_biformata
g__Brevibacterium;s__Brevibacterium_sp_CCUG_69071	3.1207e-05	2.90487e-11	2.41034e-06	5.19029e-05	2.11633e-11	2.05735e-06	0.00433358	0.0155701	k__Bacteria;p__Actinobacteria;c__Actinomycetia;o__Micrococcales;f__Brevibacteriaceae;g__Brevibacterium;s__Brevibacterium_sp_CCUG_69071
g__Staphylococcus;s__Staphylococcus_warneri	4.89996e-05	6.41514e-11	3.58194e-06	3.37698e-05	7.76478e-12	1.24618e-06	0.00700517	0.01805	k__Bacteria;p__Firmicutes;c__Bacilli;o__Bacillales;f__Staphylococcaceae;g__Staphylococcus;s__Staphylococcus_warneri
g__Staphylococcus;s__Staphylococcus_sp_GDY8P75P	5.24192e-05	7.88492e-11	3.97113e-06	3.01941e-05	6.05053e-13	3.47866e-07	0.00498498	0.0157682	k__Bacteria;p__Firmicutes;c__Bacilli;o__Bacillales;f__Staphylococcaceae;g__Staphylococcus;s__Staphylococcus_sp_GDY8P75P
g__Citrobacter;s__Citrobacter_portucalensis	5.39582e-05	8.99393e-11	4.24121e-06	2.85161e-05	4.97515e-12	9.97511e-07	0.00479788	0.0157033	k__Bacteria;p__Proteobacteria;c__Gammaproteobacteria;o__Enterobacterales;f__Enterobacteriaceae;g__Citrobacter;s__Citrobacter_portucalensis
g__Corynebacterium;s__Corynebacterium_lactis	1.92349e-05	1.48239e-11	1.72185e-06	6.29203e-05	2.11041e-12	6.49679e-07	0.000782127	0.0154172	k__Bacteria;p__Actinobacteria;c__Actinomycetia;o__Corynebacteriales;f__Corynebacteriaceae;g__Corynebacterium;s__Corynebacterium_lactis
g__unclassified_Chitinophagaceae_genus;s__Chitinophagaceae_bacterium	1.15795e-06	3.4794e-12	8.34194e-07	8.06761e-05	1.16047e-11	1.52346e-06	0.000221566	0.0153078	k__Bacteria;p__Bacteroidota;c__Chitinophagia;o__Chitinophagales;f__Chitinophagaceae;g__unclassified_Chitinophagaceae_genus;s__Chitinophagaceae_bacterium
g__Staphylococcus;s__Staphylococcus_pseudoxylosus	3.28977e-05	3.63712e-11	2.69708e-06	4.8692e-05	5.35855e-12	1.03523e-06	0.00507041	0.0158302	k__Bacteria;p__Firmicutes;c__Bacilli;o__Bacillales;f__Staphylococcaceae;g__Staphylococcus;s__Staphylococcus_pseudoxylosus
g__Gammaretrovirus;s__Porcine_type_C_oncovirus	5.92631e-05	1.26487e-10	5.02965e-06	2.22449e-05	3.70572e-12	8.60898e-07	0.00389636	0.0155183	k__Viruses;p__Artverviricota;c__Revtraviricetes;o__Ortervirales;f__Retroviridae;g__Gammaretrovirus;s__Porcine_type_C_oncovirus
g__Streptomyces;s__Streptomyces_cattleya	1.70231e-05	1.08235e-11	1.47129e-06	6.43494e-05	3.84505e-12	8.76932e-07	0.000609306	0.0154048	k__Bacteria;p__Actinobacteria;c__Actinomycetia;o__Streptomycetales;f__Streptomycetaceae;g__Streptomyces;s__Streptomyces_cattleya
g__Streptomyces;s__Streptomyces_sp_HCCB10043	2.1187e-05	8.36529e-13	4.0903e-07	6.00625e-05	1.15634e-11	1.52075e-06	0.000735598	0.0154144	k__Bacteria;p__Actinobacteria;c__Actinomycetia;o__Streptomycetales;f__Streptomycetaceae;g__Streptomyces;s__Streptomyces_sp_HCCB10043
g__Micrococcus;s__Micrococcus_sp_116	1.28986e-05	5.54205e-12	1.05281e-06	6.82372e-05	1.46543e-11	1.71197e-06	0.000613737	0.0154052	k__Bacteria;p__Actinobacteria;c__Actinomycetia;o__Micrococcales;f__Micrococcaceae;g__Micrococcus;s__Micrococcus_sp_116
g__Rhodococcus;s__Rhodococcus_erythropolis	3.24861e-05	6.43421e-12	1.13439e-06	4.852e-05	5.68665e-12	1.06646e-06	0.00266839	0.0154641	k__Bacteria;p__Actinobacteria;c__Actinomycetia;o__Corynebacteriales;f__Nocardiaceae;g__Rhodococcus;s__Rhodococcus_erythropolis
g__Enterococcus;s__Enterococcus_hirae	3.42111e-07	6.96946e-14	1.18063e-07	8.02877e-05	2.58116e-11	2.27207e-06	0.000394387	0.0153745	k__Bacteria;p__Firmicutes;c__Bacilli;o__Lactobacillales;f__Enterococcaceae;g__Enterococcus;s__Enterococcus_hirae
g__Metalysinibacillus;s__Metalysinibacillus_jejuensis	6.51094e-05	9.18664e-10	1.35548e-05	1.54547e-05	5.22654e-12	1.0224e-06	0.00820532	0.0201183	k__Bacteria;p__Firmicutes;c__Bacilli;o__Bacillales;f__Planococcaceae;g__Metalysinibacillus;s__Metalysinibacillus_jejuensis
g__Staphylococcus;s__Staphylococcus_casei	7.64266e-05	2.49147e-11	2.23225e-06	2.93402e-06	8.59435e-13	4.14593e-07	0.000460857	0.0153869	k__Bacteria;p__Firmicutes;c__Bacilli;o__Bacillales;f__Staphylococcaceae;g__Staphylococcus;s__Staphylococcus_casei
g__Salinicoccus;s__Salinicoccus_roseus	2.31654e-06	2.22524e-12	6.67119e-07	7.61666e-05	8.95694e-12	1.33843e-06	0.00020384	0.0152946	k__Bacteria;p__Firmicutes;c__Bacilli;o__Bacillales;f__Staphylococcaceae;g__Salinicoccus;s__Salinicoccus_roseus
g__Jeotgalicoccus;s__Jeotgalicoccus_saudimassiliensis	2.0819e-07	2.16715e-13	2.0819e-07	7.652e-05	3.97996e-12	8.92183e-07	8.64106e-05	0.0150743	k__Bacteria;p__Firmicutes;c__Bacilli;o__Bacillales;f__Staphylococcaceae;g__Jeotgalicoccus;s__Jeotgalicoccus_saudimassiliensis
g__Brevibacterium;s__Brevibacterium_marinum	1.5433e-05	1.04816e-11	1.44787e-06	6.07061e-05	9.34707e-12	1.36727e-06	0.000828656	0.0154196	k__Bacteria;p__Actinobacteria;c__Actinomycetia;o__Micrococcales;f__Brevibacteriaceae;g__Brevibacterium;s__Brevibacterium_marinum
g__Oligella;s__Oligella_ureolytica	6.61822e-08	2.19004e-14	6.61822e-08	7.54744e-05	6.11998e-12	1.10634e-06	0.000126292	0.0151943	k__Bacteria;p__Proteobacteria;c__Betaproteobacteria;o__Burkholderiales;f__Alcaligenaceae;g__Oligella;s__Oligella_ureolytica
g__Salinicoccus;s__Salinicoccus_carnicancri	1.3867e-06	4.45979e-12	9.44435e-07	7.39741e-05	4.65236e-12	9.64609e-07	0.00016839	0.0152601	k__Bacteria;p__Firmicutes;c__Bacilli;o__Bacillales;f__Staphylococcaceae;g__Salinicoccus;s__Salinicoccus_carnicancri
g__Brevibacterium;s__Brevibacterium_album	2.39342e-05	1.01838e-11	1.42715e-06	5.05752e-05	7.41304e-13	3.85046e-07	0.00118095	0.0154319	k__Bacteria;p__Actinobacteria;c__Actinomycetia;o__Micrococcales;f__Brevibacteriaceae;g__Brevibacterium;s__Brevibacterium_album
g__Brachybacterium;s__Brachybacterium_fresconis	2.49442e-05	1.84868e-11	1.92285e-06	4.95543e-05	6.23622e-12	1.1168e-06	0.00244806	0.0154593	k__Bacteria;p__Actinobacteria;c__Actinomycetia;o__Micrococcales;f__Dermabacteraceae;g__Brachybacterium;s__Brachybacterium_fresconis
g__Microbacterium;s__Microbacterium_sp_Nx66	2.3295e-05	1.80366e-11	1.8993e-06	5.00172e-05	6.57807e-12	1.147e-06	0.00218907	0.0154452	k__Bacteria;p__Actinobacteria;c__Actinomycetia;o__Micrococcales;f__Microbacteriaceae;g__Microbacterium;s__Microbacterium_sp_Nx66
g__Rhodococcus;s__Rhodococcus_sp_RD6_2	2.23509e-05	6.39436e-12	1.13087e-06	5.07964e-05	1.29614e-11	1.61006e-06	0.00167504	0.0154404	k__Bacteria;p__Actinobacteria;c__Actinomycetia;o__Corynebacteriales;f__Nocardiaceae;g__Rhodococcus;s__Rhodococcus_sp_RD6_2
g__Brackiella;s__Brackiella_oedipodis	0	0	0	7.30567e-05	3.20546e-11	2.53198e-06	0.000538405	0.0153975	k__Bacteria;p__Proteobacteria;c__Betaproteobacteria;o__Burkholderiales;f__Alcaligenaceae;g__Brackiella;s__Brackiella_oedipodis
g__Novosphingobium;s__Novosphingobium_sp_FKTRR1	2.51946e-07	6.12203e-14	1.10653e-07	7.26342e-05	5.43924e-12	1.043e-06	0.000121861	0.0151848	k__Bacteria;p__Proteobacteria;c__Alphaproteobacteria;o__Sphingomonadales;f__Sphingomonadaceae;g__Novosphingobium;s__Novosphingobium_sp_FKTRR1
g__Staphylococcus;s__Staphylococcus_sp_GDY8P72P	5.39877e-05	6.2802e-11	3.54406e-06	1.82559e-05	5.22421e-12	1.02217e-06	0.00287001	0.0154641	k__Bacteria;p__Firmicutes;c__Bacilli;o__Bacillales;f__Staphylococcaceae;g__Staphylococcus;s__Staphylococcus_sp_GDY8P72P
g__Staphylococcus;s__Staphylococcus_sp_GDB9P120P	4.12639e-05	5.9024e-11	3.43581e-06	3.07728e-05	4.76773e-12	9.76497e-07	0.0152093	0.0344355	k__Bacteria;p__Firmicutes;c__Bacilli;o__Bacillales;f__Staphylococcaceae;g__Staphylococcus;s__Staphylococcus_sp_GDB9P120P
g__Bowdeniella;s__Bowdeniella_nasicola	5.81993e-06	2.96699e-12	7.70324e-07	6.59765e-05	1.22392e-10	4.94757e-06	0.0021935	0.0154453	k__Bacteria;p__Actinobacteria;c__Actinomycetia;o__Actinomycetales;f__Actinomycetaceae;g__Bowdeniella;s__Bowdeniella_nasicola
g__Brevibacterium;s__Brevibacterium_sp_Marine	2.73472e-05	3.46212e-12	8.3212e-07	4.43205e-05	1.06466e-11	1.45922e-06	0.00273043	0.0154641	k__Bacteria;p__Actinobacteria;c__Actinomycetia;o__Micrococcales;f__Brevibacteriaceae;g__Brevibacterium;s__Brevibacterium_sp_Marine
g__unclassified_Firmicutes_genus;s__Firmicutes_bacterium_CAG_124	4.11813e-05	3.94793e-11	2.80996e-06	3.00495e-05	1.16825e-12	4.83374e-07	0.00725726	0.0184485	k__Bacteria;p__Firmicutes;c__unclassified_Firmicutes_class;o__unclassified_Firmicutes_order;f__unclassified_Firmicutes_family;g__unclassified_Firmicutes_genus;s__Firmicutes_bacterium_CAG_124
g__Brevibacterium;s__Brevibacterium_jeotgali	5.46464e-06	4.43599e-12	9.41912e-07	6.53485e-05	5.19387e-12	1.0192e-06	0.000257016	0.0153287	k__Bacteria;p__Actinobacteria;c__Actinomycetia;o__Micrococcales;f__Brevibacteriaceae;g__Brevibacterium;s__Brevibacterium_jeotgali
g__unclassified_Retroviridae_genus;s__Human_endogenous_retrovirus_W	6.3853e-05	3.59714e-10	8.48191e-06	5.17885e-06	3.74615e-13	2.73721e-07	0.00410709	0.0155332	k__Viruses;p__Artverviricota;c__Revtraviricetes;o__Ortervirales;f__Retroviridae;g__unclassified_Retroviridae_genus;s__Human_endogenous_retrovirus_W
g__Streptomyces;s__Streptomyces_afghaniensis	2.44469e-05	4.06819e-12	9.02019e-07	4.45729e-05	2.09794e-12	6.47756e-07	0.001161	0.0154314	k__Bacteria;p__Actinobacteria;c__Actinomycetia;o__Streptomycetales;f__Streptomycetaceae;g__Streptomyces;s__Streptomyces_afghaniensis
g__Cronobacter;s__Cronobacter_sakazakii	5.13919e-05	2.35163e-10	6.85803e-06	1.73219e-05	2.11588e-12	6.5052e-07	0.00559823	0.0161813	k__Bacteria;p__Proteobacteria;c__Gammaproteobacteria;o__Enterobacterales;f__Enterobacteriaceae;g__Cronobacter;s__Cronobacter_sakazakii
g__Mycobacterium;s__Mycobacterium_intracellulare	5.03673e-05	2.75495e-10	7.42287e-06	1.768e-05	1.89869e-12	6.16228e-07	0.00629813	0.0169423	k__Bacteria;p__Actinobacteria;c__Actinomycetia;o__Corynebacteriales;f__Mycobacteriaceae;g__Mycobacterium;s__Mycobacterium_intracellulare
g__Microbacterium;s__Microbacterium_testaceum	4.41499e-05	1.98447e-11	1.99222e-06	2.32941e-05	2.23323e-12	6.68316e-07	0.0027969	0.0154641	k__Bacteria;p__Actinobacteria;c__Actinomycetia;o__Micrococcales;f__Microbacteriaceae;g__Microbacterium;s__Microbacterium_testaceum
g__Bifidobacterium;s__Bifidobacterium_breve	1.35213e-05	2.83122e-12	7.52491e-07	5.37323e-05	8.1474e-12	1.27651e-06	0.000635894	0.0154072	k__Bacteria;p__Actinobacteria;c__Actinomycetia;o__Bifidobacteriales;f__Bifidobacteriaceae;g__Bifidobacterium;s__Bifidobacterium_breve
g__Taishania;s__Taishania_pollutisoli	0	0	0	6.67987e-05	3.67158e-11	2.70983e-06	0.000737814	0.0154146	k__Bacteria;p__Bacteroidota;c__Flavobacteriia;o__Flavobacteriales;f__Crocinitomicaceae;g__Taishania;s__Taishania_pollutisoli
g__Virgibacillus;s__Virgibacillus_halotolerans	4.93549e-06	1.15571e-12	4.80772e-07	6.17625e-05	2.83626e-11	2.3817e-06	0.000795421	0.0154179	k__Bacteria;p__Firmicutes;c__Bacilli;o__Bacillales;f__Bacillaceae;g__Virgibacillus;s__Virgibacillus_halotolerans
g__Oligella;s__Oligella_urethralis	0	0	0	6.52019e-05	4.55176e-12	9.54123e-07	0.000124077	0.0151896	k__Bacteria;p__Proteobacteria;c__Betaproteobacteria;o__Burkholderiales;f__Alcaligenaceae;g__Oligella;s__Oligella_urethralis
g__Anaerococcus;s__Anaerococcus_sp_Marseille_P3625	2.3101e-05	7.28137e-11	3.81612e-06	4.16141e-05	5.71337e-12	1.06896e-06	0.00589537	0.0164613	k__Bacteria;p__Firmicutes;c__Tissierellia;o__Tissierellales;f__Peptoniphilaceae;g__Anaerococcus;s__Anaerococcus_sp_Marseille_P3625
g__Rhodococcus;s__Rhodococcus_aetherivorans	1.16322e-05	4.1619e-12	9.12348e-07	5.28088e-05	2.18327e-12	6.60797e-07	0.000370015	0.0153688	k__Bacteria;p__Actinobacteria;c__Actinomycetia;o__Corynebacteriales;f__Nocardiaceae;g__Rhodococcus;s__Rhodococcus_aetherivorans
g__Anaerococcus;s__Anaerococcus_sp_Marseille_P9784	2.63643e-05	9.61225e-11	4.38458e-06	3.80363e-05	6.14959e-12	1.10902e-06	0.0271305	0.059106	k__Bacteria;p__Firmicutes;c__Tissierellia;o__Tissierellales;f__Peptoniphilaceae;g__Anaerococcus;s__Anaerococcus_sp_Marseille_P9784
g__Brachybacterium;s__Brachybacterium_sp_YJGR34	1.94654e-05	1.66689e-11	1.82587e-06	4.49111e-05	6.01386e-12	1.09671e-06	0.00221123	0.0154454	k__Bacteria;p__Actinobacteria;c__Actinomycetia;o__Micrococcales;f__Dermabacteraceae;g__Brachybacterium;s__Brachybacterium_sp_YJGR34
g__Spelaeicoccus;s__Spelaeicoccus_albus	8.95325e-06	9.67514e-13	4.39889e-07	5.4398e-05	8.16738e-12	1.27808e-06	0.000434269	0.0153824	k__Bacteria;p__Actinobacteria;c__Actinomycetia;o__Micrococcales;f__Brevibacteriaceae;g__Spelaeicoccus;s__Spelaeicoccus_albus
g__Rothia;s__Rothia_halotolerans	1.29703e-05	1.84546e-12	6.0753e-07	4.99573e-05	6.0605e-12	1.10095e-06	0.000529542	0.0153964	k__Bacteria;p__Actinobacteria;c__Actinomycetia;o__Micrococcales;f__Micrococcaceae;g__Rothia;s__Rothia_halotolerans
g__unclassified_Gammaproteobacteria_genus;s__gamma_proteobacterium_HdN1	0	0	0	6.28818e-05	3.64666e-12	8.5401e-07	0.000108567	0.0151516	k__Bacteria;p__Proteobacteria;c__Gammaproteobacteria;o__unclassified_Gammaproteobacteria_order;f__unclassified_Gammaproteobacteria_family;g__unclassified_Gammaproteobacteria_genus;s__gamma_proteobacterium_HdN1
g__Senegalia;s__Senegalia_massiliensis	5.53105e-05	5.86794e-11	3.42577e-06	7.19966e-06	3.98521e-13	2.82319e-07	0.00177917	0.0154416	k__Bacteria;p__Firmicutes;c__Clostridia;o__Eubacteriales;f__Clostridiaceae;g__Senegalia;s__Senegalia_massiliensis
g__Pseudomonas;s__Pseudomonas_syringae_group_genomosp_3	2.07119e-05	1.05551e-11	1.45294e-06	4.1121e-05	9.40761e-12	1.37169e-06	0.00269498	0.0154641	k__Bacteria;p__Proteobacteria;c__Gammaproteobacteria;o__Pseudomonadales;f__Pseudomonadaceae;g__Pseudomonas;s__Pseudomonas_syringae_group_genomosp_3
g__Nocardia;s__Nocardia_farcinica	2.2293e-05	8.63667e-12	1.31428e-06	3.88646e-05	1.46885e-12	5.42006e-07	0.00230404	0.0154592	k__Bacteria;p__Actinobacteria;c__Actinomycetia;o__Corynebacteriales;f__Nocardiaceae;g__Nocardia;s__Nocardia_farcinica
g__Candidatus_Macondimonas;s__Candidatus_Macondimonas_diazotrophica	0	0	0	6.08855e-05	6.55803e-12	1.14525e-06	0.000175037	0.0152676	k__Bacteria;p__Proteobacteria;c__Gammaproteobacteria;o__Chromatiales;f__Ectothiorhodospiraceae;g__Candidatus_Macondimonas;s__Candidatus_Macondimonas_diazotrophica
g__Mobilicoccus;s__Mobilicoccus_massiliensis	5.92485e-06	8.18224e-12	1.27924e-06	5.46518e-05	1.34667e-11	1.64114e-06	0.000793205	0.0154178	k__Bacteria;p__Actinobacteria;c__Actinomycetia;o__Micrococcales;f__Dermatophilaceae;g__Mobilicoccus;s__Mobilicoccus_massiliensis
g__Nosocomiicoccus;s__Nosocomiicoccus_massiliensis	1.92743e-05	5.46283e-11	3.3054e-06	4.11016e-05	7.75959e-12	1.24576e-06	0.00458272	0.015622	k__Bacteria;p__Firmicutes;c__Bacilli;o__Bacillales;f__Staphylococcaceae;g__Nosocomiicoccus;s__Nosocomiicoccus_massiliensis
g__Hafnia;s__Hafnia_paralvei	4.2097e-05	5.39579e-11	3.28505e-06	1.77552e-05	9.34546e-12	1.36715e-06	0.00414894	0.0155402	k__Bacteria;p__Proteobacteria;c__Gammaproteobacteria;o__Enterobacterales;f__Hafniaceae;g__Hafnia;s__Hafnia_paralvei
g__unclassified_Retroviridae_genus;s__Human_endogenous_retrovirus_K	4.36193e-05	6.86554e-11	3.70555e-06	1.58921e-05	2.0386e-12	6.38529e-07	0.0038225	0.0155071	k__Viruses;p__Artverviricota;c__Revtraviricetes;o__Ortervirales;f__Retroviridae;g__unclassified_Retroviridae_genus;s__Human_endogenous_retrovirus_K
g__Jeotgalicoccus;s__Jeotgalicoccus_sp_S0W5	4.35836e-06	1.31695e-12	5.13216e-07	5.50629e-05	1.42731e-11	1.68956e-06	0.000551699	0.015399	k__Bacteria;p__Firmicutes;c__Bacilli;o__Bacillales;f__Staphylococcaceae;g__Jeotgalicoccus;s__Jeotgalicoccus_sp_S0W5
g__Brevibacterium;s__Brevibacterium_sp_CT2_23B	2.57299e-05	2.3221e-11	2.15504e-06	3.33726e-05	8.21018e-12	1.28142e-06	0.0133213	0.030623	k__Bacteria;p__Actinobacteria;c__Actinomycetia;o__Micrococcales;f__Brevibacteriaceae;g__Brevibacterium;s__Brevibacterium_sp_CT2_23B
g__Virgibacillus;s__Virgibacillus_sp_MSJ_26	1.30935e-06	6.48776e-14	1.1391e-07	5.66294e-05	1.96313e-11	1.98148e-06	0.000593796	0.0154034	k__Bacteria;p__Firmicutes;c__Bacilli;o__Bacillales;f__Bacillaceae;g__Virgibacillus;s__Virgibacillus_sp_MSJ_26
g__Salinicoccus;s__Salinicoccus_halitifaciens	4.16981e-07	3.33185e-13	2.58142e-07	5.71845e-05	9.47465e-12	1.37656e-06	0.000310192	0.0153512	k__Bacteria;p__Firmicutes;c__Bacilli;o__Bacillales;f__Staphylococcaceae;g__Salinicoccus;s__Salinicoccus_halitifaciens
g__Brachybacterium;s__Brachybacterium_vulturis	2.16048e-05	3.77686e-11	2.7484e-06	3.59696e-05	2.53265e-11	2.25062e-06	0.00692762	0.0178974	k__Bacteria;p__Actinobacteria;c__Actinomycetia;o__Micrococcales;f__Dermabacteraceae;g__Brachybacterium;s__Brachybacterium_vulturis
g__Corynebacterium;s__Corynebacterium_sputi	2.70245e-05	4.87662e-12	9.87585e-07	3.01488e-05	3.27297e-12	8.0907e-07	0.0355399	0.0765188	k__Bacteria;p__Actinobacteria;c__Actinomycetia;o__Corynebacteriales;f__Corynebacteriaceae;g__Corynebacterium;s__Corynebacterium_sputi
g__Acinetobacter;s__Acinetobacter_bereziniae	5.24855e-05	8.843e-10	1.32989e-05	4.6337e-06	8.87505e-13	4.21309e-07	0.00845298	0.0205809	k__Bacteria;p__Proteobacteria;c__Gammaproteobacteria;o__Moraxellales;f__Moraxellaceae;g__Acinetobacter;s__Acinetobacter_bereziniae
g__Sediminihaliea;s__Sediminihaliea_albiluteola	0	0	0	5.69945e-05	9.78963e-12	1.39926e-06	0.000303545	0.0153488	k__Bacteria;p__Proteobacteria;c__Gammaproteobacteria;o__Cellvibrionales;f__Halieaceae;g__Sediminihaliea;s__Sediminihaliea_albiluteola
g__Enterobacter;s__Enterobacter_hormaechei	3.47451e-05	5.00617e-11	3.16423e-06	2.18412e-05	7.08592e-12	1.19046e-06	0.00756278	0.0189546	k__Bacteria;p__Proteobacteria;c__Gammaproteobacteria;o__Enterobacterales;f__Enterobacteriaceae;g__Enterobacter;s__Enterobacter_hormaechei
g__Parasutterella;s__Parasutterella_excrementihominis	5.14849e-05	1.90192e-09	1.95034e-05	5.00074e-06	1.39301e-12	5.27828e-07	0.0410315	0.0877468	k__Bacteria;p__Proteobacteria;c__Betaproteobacteria;o__Burkholderiales;f__Sutterellaceae;g__Parasutterella;s__Parasutterella_excrementihominis
g__Staphylococcus;s__Staphylococcus_sp_GDY8P83P	4.26494e-05	3.41152e-11	2.61209e-06	1.37257e-05	2.35033e-12	6.85614e-07	0.00255096	0.0154641	k__Bacteria;p__Firmicutes;c__Bacilli;o__Bacillales;f__Staphylococcaceae;g__Staphylococcus;s__Staphylococcus_sp_GDY8P83P
g__Enterococcus;s__Enterococcus_cecorum	0	0	0	5.56623e-05	7.90866e-12	1.25767e-06	0.000243722	0.0153216	k__Bacteria;p__Firmicutes;c__Bacilli;o__Lactobacillales;f__Enterococcaceae;g__Enterococcus;s__Enterococcus_cecorum
g__Lysinibacillus;s__Lysinibacillus_sp_BF_4	3.95005e-05	3.25055e-10	8.06294e-06	1.6004e-05	7.67822e-12	1.23921e-06	0.0163836	0.0368789	k__Bacteria;p__Firmicutes;c__Bacilli;o__Bacillales;f__Bacillaceae;g__Lysinibacillus;s__Lysinibacillus_sp_BF_4
g__Arthrobacter;s__Arthrobacter_sp_Hiyo8	1.82119e-05	9.21579e-12	1.35763e-06	3.66925e-05	3.411e-12	8.25954e-07	0.00231068	0.0154592	k__Bacteria;p__Actinobacteria;c__Actinomycetia;o__Micrococcales;f__Micrococcaceae;g__Arthrobacter;s__Arthrobacter_sp_Hiyo8
g__Corynebacterium;s__Corynebacterium_occultum	3.12221e-05	1.28125e-11	1.60078e-06	2.34274e-05	3.55577e-13	2.66675e-07	0.00574175	0.0163125	k__Bacteria;p__Actinobacteria;c__Actinomycetia;o__Corynebacteriales;f__Corynebacteriaceae;g__Corynebacterium;s__Corynebacterium_occultum
g__Lactobacillus;s__Lactobacillus_kalixensis	5.19932e-05	1.21771e-10	4.93499e-06	2.42726e-06	8.47775e-14	1.30213e-07	0.00275037	0.0154641	k__Bacteria;p__Firmicutes;c__Bacilli;o__Lactobacillales;f__Lactobacillaceae;g__Lactobacillus;s__Lactobacillus_kalixensis
g__Staphylococcus;s__Staphylococcus_sp_GDY8P67P	4.57109e-05	3.71977e-11	2.72755e-06	8.57065e-06	3.22153e-12	8.02686e-07	0.00195864	0.0154434	k__Bacteria;p__Firmicutes;c__Bacilli;o__Bacillales;f__Staphylococcaceae;g__Staphylococcus;s__Staphylococcus_sp_GDY8P67P
g__Kayvirus;s__Kayvirus_JD7	3.82734e-05	6.11506e-11	3.49716e-06	1.56353e-05	4.36884e-12	9.34755e-07	0.00452043	0.0155923	k__Viruses;p__Uroviricota;c__Caudoviricetes;o__unclassified_Caudoviricetes_order;f__Herelleviridae;g__Kayvirus;s__Kayvirus_JD7
g__Mycolicibacterium;s__Mycolicibacterium_malmesburyense	1.16082e-05	9.29791e-12	1.36366e-06	4.22881e-05	2.09148e-12	6.46758e-07	0.000988183	0.0154263	k__Bacteria;p__Actinobacteria;c__Actinomycetia;o__Corynebacteriales;f__Mycobacteriaceae;g__Mycolicibacterium;s__Mycolicibacterium_malmesburyense
g__Prescottella;s__Prescottella_equi	1.24141e-05	7.61276e-12	1.23392e-06	4.14434e-05	3.01259e-12	7.7622e-07	0.00101477	0.0154272	k__Bacteria;p__Actinobacteria;c__Actinomycetia;o__Corynebacteriales;f__Nocardiaceae;g__Prescottella;s__Prescottella_equi
g__Clostridium;s__Clostridium_botulinum	4.25319e-05	1.31938e-10	5.13689e-06	1.12488e-05	1.2047e-12	4.90857e-07	0.0046711	0.0156612	k__Bacteria;p__Firmicutes;c__Clostridia;o__Eubacteriales;f__Clostridiaceae;g__Clostridium;s__Clostridium_botulinum
g__Brachybacterium;s__Brachybacterium_subflavum	2.3253e-05	1.06986e-11	1.46278e-06	3.04476e-05	1.23212e-12	4.9641e-07	0.00591359	0.0164731	k__Bacteria;p__Actinobacteria;c__Actinomycetia;o__Micrococcales;f__Dermabacteraceae;g__Brachybacterium;s__Brachybacterium_subflavum
g__Corynebacterium;s__Corynebacterium_heidelbergense	1.3492e-05	4.4713e-12	9.45654e-07	4.01211e-05	9.24437e-12	1.35973e-06	0.00143353	0.015437	k__Bacteria;p__Actinobacteria;c__Actinomycetia;o__Corynebacteriales;f__Corynebacteriaceae;g__Corynebacterium;s__Corynebacterium_heidelbergense
g__Brachybacterium;s__Brachybacterium_avium	1.64794e-05	3.41452e-11	2.61324e-06	3.70923e-05	1.16978e-11	1.52956e-06	0.00417848	0.0155489	k__Bacteria;p__Actinobacteria;c__Actinomycetia;o__Micrococcales;f__Dermabacteraceae;g__Brachybacterium;s__Brachybacterium_avium
g__Brachybacterium;s__Brachybacterium_tyrofermentans	1.10905e-05	2.80234e-12	7.48645e-07	4.21381e-05	9.96817e-13	4.46501e-07	0.00038774	0.015373	k__Bacteria;p__Actinobacteria;c__Actinomycetia;o__Micrococcales;f__Dermabacteraceae;g__Brachybacterium;s__Brachybacterium_tyrofermentans
g__Enterococcus;s__Enterococcus_thailandicus	1.75098e-06	4.90922e-12	9.90881e-07	5.13536e-05	1.24287e-11	1.57662e-06	0.000651403	0.0154084	k__Bacteria;p__Firmicutes;c__Bacilli;o__Lactobacillales;f__Enterococcaceae;g__Enterococcus;s__Enterococcus_thailandicus
g__Brevibacterium;s__Brevibacterium_sp_HMSC07C04	1.25546e-05	1.44595e-12	5.37764e-07	4.05035e-05	5.1318e-12	1.01309e-06	0.000751108	0.0154154	k__Bacteria;p__Actinobacteria;c__Actinomycetia;o__Micrococcales;f__Brevibacteriaceae;g__Brevibacterium;s__Brevibacterium_sp_HMSC07C04
g__Corynebacterium;s__Corynebacterium_resistens	9.15308e-06	5.4252e-12	1.04165e-06	4.35368e-05	8.11705e-12	1.27413e-06	0.000957164	0.0154252	k__Bacteria;p__Actinobacteria;c__Actinomycetia;o__Corynebacteriales;f__Corynebacteriaceae;g__Corynebacterium;s__Corynebacterium_resistens
g__Aequorivita;s__Aequorivita_capsosiphonis	1.25709e-07	3.46094e-14	8.31979e-08	5.2493e-05	5.29958e-12	1.02952e-06	0.000192762	0.0152852	k__Bacteria;p__Bacteroidota;c__Flavobacteriia;o__Flavobacteriales;f__Flavobacteriaceae;g__Aequorivita;s__Aequorivita_capsosiphonis
g__Brevibacterium;s__Brevibacterium_sandarakinum	2.05937e-05	1.05358e-11	1.45161e-06	3.15748e-05	3.14167e-12	7.92676e-07	0.00426686	0.0155557	k__Bacteria;p__Actinobacteria;c__Actinomycetia;o__Micrococcales;f__Brevibacteriaceae;g__Brevibacterium;s__Brevibacterium_sandarakinum
g__Bifidobacterium;s__Bifidobacterium_adolescentis	1.65315e-05	1.315e-11	1.62173e-06	3.56304e-05	8.77945e-13	4.19034e-07	0.00236608	0.0154592	k__Bacteria;p__Actinobacteria;c__Actinomycetia;o__Bifidobacteriales;f__Bifidobacteriaceae;g__Bifidobacterium;s__Bifidobacterium_adolescentis
g__Microcystis;s__Microcystis_aeruginosa	4.61467e-05	1.34465e-10	5.18585e-06	5.86555e-06	1.16762e-12	4.83243e-07	0.00363712	0.0154848	k__Bacteria;p__Cyanobacteria;c__unclassified_Cyanobacteria_class;o__Chroococcales;f__Microcystaceae;g__Microcystis;s__Microcystis_aeruginosa
g__Brachybacterium;s__Brachybacterium_nesterenkovii	4.92869e-06	4.26167e-12	9.2322e-07	4.66039e-05	1.46626e-11	1.71246e-06	0.000917282	0.0154236	k__Bacteria;p__Actinobacteria;c__Actinomycetia;o__Micrococcales;f__Dermabacteraceae;g__Brachybacterium;s__Brachybacterium_nesterenkovii
g__Microlunatus;s__Microlunatus_elymi	2.98803e-06	2.73732e-12	7.39908e-07	4.82283e-05	1.47574e-11	1.71799e-06	0.000764402	0.0154162	k__Bacteria;p__Actinobacteria;c__Actinomycetia;o__Propionibacteriales;f__Propionibacteriaceae;g__Microlunatus;s__Microlunatus_elymi
g__Streptomyces;s__Streptomyces_sp_ADI93_02	1.85074e-05	2.40268e-11	2.19211e-06	3.24653e-05	9.55445e-12	1.38235e-06	0.00514697	0.0158708	k__Bacteria;p__Actinobacteria;c__Actinomycetia;o__Streptomycetales;f__Streptomycetaceae;g__Streptomyces;s__Streptomyces_sp_ADI93_02
g__Staphylococcus;s__Staphylococcus_sp_GDY8P19P	2.92942e-05	6.17319e-12	1.11114e-06	2.14375e-05	1.98023e-12	6.29321e-07	0.00459601	0.0156367	k__Bacteria;p__Firmicutes;c__Bacilli;o__Bacillales;f__Staphylococcaceae;g__Staphylococcus;s__Staphylococcus_sp_GDY8P19P
g__Pichia;s__Candida_inconspicua	3.51325e-05	5.10972e-11	3.19679e-06	1.54777e-05	5.29911e-12	1.02948e-06	0.00479345	0.0157033	k__Eukaryota;p__Ascomycota;c__Saccharomycetes;o__Saccharomycetales;f__Pichiaceae;g__Pichia;s__Candida_inconspicua
g__Stackebrandtia;s__Stackebrandtia_endophytica	9.05456e-07	3.33301e-13	2.58187e-07	4.94916e-05	1.92025e-11	1.95972e-06	0.000742245	0.0154148	k__Bacteria;p__Actinobacteria;c__Actinomycetia;o__Glycomycetales;f__Glycomycetaceae;g__Stackebrandtia;s__Stackebrandtia_endophytica
g__Cutibacterium;s__Cutibacterium_acnes	1.81232e-05	2.15189e-12	6.56032e-07	3.20823e-05	7.45253e-12	1.22086e-06	0.00274372	0.0154641	k__Bacteria;p__Actinobacteria;c__Actinomycetia;o__Propionibacteriales;f__Propionibacteriaceae;g__Cutibacterium;s__Cutibacterium_acnes
g__Staphylococcus;s__Staphylococcus_sp_ZWU0021	3.72704e-05	8.20554e-12	1.28106e-06	1.28565e-05	3.99107e-14	8.93428e-08	0.00107903	0.0154292	k__Bacteria;p__Firmicutes;c__Bacilli;o__Bacillales;f__Staphylococcaceae;g__Staphylococcus;s__Staphylococcus_sp_ZWU0021
g__unclassified_Gammaproteobacteria_genus;s__Gammaproteobacteria_bacterium_HGW_Gammaproteobacteria_14	0	0	0	5.01244e-05	8.34347e-12	1.29178e-06	0.000323486	0.0153557	k__Bacteria;p__Proteobacteria;c__Gammaproteobacteria;o__unclassified_Gammaproteobacteria_order;f__unclassified_Gammaproteobacteria_family;g__unclassified_Gammaproteobacteria_genus;s__Gammaproteobacteria_bacterium_HGW_Gammaproteobacteria_14
g__Macrococcus;s__Macrococcus_canis	1.45826e-05	1.68872e-12	5.81158e-07	3.54712e-05	1.70835e-11	1.84843e-06	0.00252437	0.0154641	k__Bacteria;p__Firmicutes;c__Bacilli;o__Bacillales;f__Staphylococcaceae;g__Macrococcus;s__Macrococcus_canis
g__Gelidibacter;s__Gelidibacter_gilvus	1.39267e-07	1.99874e-14	6.32256e-08	4.98942e-05	6.86369e-12	1.17164e-06	0.000272526	0.0153362	k__Bacteria;p__Bacteroidota;c__Flavobacteriia;o__Flavobacteriales;f__Flavobacteriaceae;g__Gelidibacter;s__Gelidibacter_gilvus
g__Streptomyces;s__Streptomyces_ambofaciens	1.84945e-05	2.19172e-12	6.62076e-07	3.12107e-05	1.25938e-12	5.01873e-07	0.00153323	0.0154385	k__Bacteria;p__Actinobacteria;c__Actinomycetia;o__Streptomycetales;f__Streptomycetaceae;g__Streptomyces;s__Streptomyces_ambofaciens
g__Staphylococcus;s__Staphylococcus_sp_GDY8P119P	1.84723e-05	3.81276e-11	2.76143e-06	3.06165e-05	5.38889e-12	1.03816e-06	0.00676465	0.0176661	k__Bacteria;p__Firmicutes;c__Bacilli;o__Bacillales;f__Staphylococcaceae;g__Staphylococcus;s__Staphylococcus_sp_GDY8P119P
g__Staphylococcus;s__Staphylococcus_sp_GDY8P57P	1.35942e-05	2.29323e-11	2.1416e-06	3.52148e-05	7.45615e-12	1.22116e-06	0.00317578	0.0154641	k__Bacteria;p__Firmicutes;c__Bacilli;o__Bacillales;f__Staphylococcaceae;g__Staphylococcus;s__Staphylococcus_sp_GDY8P57P
g__Gordonia;s__Gordonia_sp	2.86076e-05	9.87481e-12	1.40533e-06	2.01033e-05	4.73331e-12	9.72965e-07	0.00557779	0.016177	k__Bacteria;p__Actinobacteria;c__Actinomycetia;o__Corynebacteriales;f__Gordoniaceae;g__Gordonia;s__Gordonia_sp
g__Pseudomonas;s__Pseudomonas_viridiflava	2.72973e-05	1.73028e-11	1.86026e-06	2.13892e-05	7.21929e-12	1.20161e-06	0.0230524	0.0506965	k__Bacteria;p__Proteobacteria;c__Gammaproteobacteria;o__Pseudomonadales;f__Pseudomonadaceae;g__Pseudomonas;s__Pseudomonas_viridiflava
g__Mycolicibacterium;s__Mycolicibacterium_fortuitum	1.19863e-05	1.75914e-12	5.93152e-07	3.64677e-05	1.1261e-11	1.50073e-06	0.00155539	0.0154389	k__Bacteria;p__Actinobacteria;c__Actinomycetia;o__Corynebacteriales;f__Mycobacteriaceae;g__Mycolicibacterium;s__Mycolicibacterium_fortuitum
g__Marinospirillum;s__Marinospirillum_insulare	0	0	0	4.83384e-05	1.76323e-11	1.87789e-06	0.000689069	0.0154113	k__Bacteria;p__Proteobacteria;c__Gammaproteobacteria;o__Oceanospirillales;f__Oceanospirillaceae;g__Marinospirillum;s__Marinospirillum_insulare
g__Arthrobacter;s__Arthrobacter_sp_8AJ	1.89184e-05	8.8983e-12	1.33404e-06	2.93177e-05	2.95275e-12	7.68473e-07	0.00420064	0.0155489	k__Bacteria;p__Actinobacteria;c__Actinomycetia;o__Micrococcales;f__Micrococcaceae;g__Arthrobacter;s__Arthrobacter_sp_8AJ
g__Dolosigranulum;s__Dolosigranulum_pigrum	1.43076e-05	1.66479e-11	1.82472e-06	3.38365e-05	1.16055e-11	1.52352e-06	0.0034062	0.0154641	k__Bacteria;p__Firmicutes;c__Bacilli;o__Lactobacillales;f__Carnobacteriaceae;g__Dolosigranulum;s__Dolosigranulum_pigrum
g__Rhodococcus;s__Rhodococcus_pyridinivorans	1.42184e-05	3.72427e-12	8.63049e-07	3.39129e-05	3.96741e-12	8.90776e-07	0.00146233	0.0154375	k__Bacteria;p__Actinobacteria;c__Actinomycetia;o__Corynebacteriales;f__Nocardiaceae;g__Rhodococcus;s__Rhodococcus_pyridinivorans
g__Alkalibacterium;s__Alkalibacterium_gilvum	2.17985e-06	1.54319e-12	5.55551e-07	4.58474e-05	4.13789e-12	9.09713e-07	0.000299114	0.0153472	k__Bacteria;p__Firmicutes;c__Bacilli;o__Lactobacillales;f__Carnobacteriaceae;g__Alkalibacterium;s__Alkalibacterium_gilvum
g__Brachybacterium;s__Brachybacterium_sp_Z12	1.46935e-05	1.20996e-11	1.55561e-06	3.31812e-05	2.45694e-12	7.00991e-07	0.00251009	0.0154593	k__Bacteria;p__Actinobacteria;c__Actinomycetia;o__Micrococcales;f__Dermabacteraceae;g__Brachybacterium;s__Brachybacterium_sp_Z12
g__Stutzerimonas;s__Stutzerimonas_stutzeri	1.02637e-05	6.98485e-12	1.18193e-06	3.7342e-05	2.6787e-12	7.31943e-07	0.00104801	0.0154282	k__Bacteria;p__Proteobacteria;c__Gammaproteobacteria;o__Pseudomonadales;f__Pseudomonadaceae;g__Stutzerimonas;s__Stutzerimonas_stutzeri
g__Pseudomonas;s__Pseudomonas_sp_MYb185	0	0	0	4.75647e-05	2.46095e-11	2.21853e-06	0.000915066	0.0154235	k__Bacteria;p__Proteobacteria;c__Gammaproteobacteria;o__Pseudomonadales;f__Pseudomonadaceae;g__Pseudomonas;s__Pseudomonas_sp_MYb185
g__Staphylococcus;s__Staphylococcus_edaphicus	2.74041e-05	2.48975e-11	2.23148e-06	2.00116e-05	4.31672e-13	2.93827e-07	0.0105246	0.0247442	k__Bacteria;p__Firmicutes;c__Bacilli;o__Bacillales;f__Staphylococcaceae;g__Staphylococcus;s__Staphylococcus_edaphicus
g__Desulfosarcina;s__Desulfosarcina_cetonica	1.47061e-05	1.82959e-12	6.04911e-07	3.23629e-05	4.03794e-12	8.98659e-07	0.00140251	0.0154365	k__Bacteria;p__Proteobacteria;c__Deltaproteobacteria;o__Desulfobacterales;f__Desulfobacteraceae;g__Desulfosarcina;s__Desulfosarcina_cetonica
g__Arthrobacter;s__Arthrobacter_castelli	1.45055e-05	1.56618e-12	5.59675e-07	3.23683e-05	4.85731e-12	9.85627e-07	0.00148006	0.0154377	k__Bacteria;p__Actinobacteria;c__Actinomycetia;o__Micrococcales;f__Micrococcaceae;g__Arthrobacter;s__Arthrobacter_castelli
g__Staphylococcus;s__Staphylococcus_sp_GDY8P95P	3.49855e-05	1.50111e-11	1.73269e-06	1.15484e-05	4.41434e-12	9.3961e-07	0.00222895	0.0154455	k__Bacteria;p__Firmicutes;c__Bacilli;o__Bacillales;f__Staphylococcaceae;g__Staphylococcus;s__Staphylococcus_sp_GDY8P95P
g__Arthrobacter;s__Arthrobacter_sp_Bi26	1.59777e-05	5.46853e-12	1.0458e-06	3.05352e-05	1.89597e-12	6.15787e-07	0.00219793	0.0154453	k__Bacteria;p__Actinobacteria;c__Actinomycetia;o__Micrococcales;f__Micrococcaceae;g__Arthrobacter;s__Arthrobacter_sp_Bi26
g__Magadivirus;s__Magadivirus_Mgbh1	0	0	0	4.63254e-05	1.4405e-11	1.69735e-06	0.000629247	0.0154066	k__Viruses;p__Uroviricota;c__Caudoviricetes;o__unclassified_Caudoviricetes_order;f__unclassified_Caudoviricetes_family;g__Magadivirus;s__Magadivirus_Mgbh1
g__Corynebacterium;s__Corynebacterium_pollutisoli	3.40284e-07	2.54005e-13	2.25391e-07	4.5613e-05	1.28227e-11	1.60142e-06	0.000589365	0.015403	k__Bacteria;p__Actinobacteria;c__Actinomycetia;o__Corynebacteriales;f__Corynebacteriaceae;g__Corynebacterium;s__Corynebacterium_pollutisoli
g__Brevibacterium;s__Brevibacterium_sp_HMSC22B09	3.34817e-06	8.93305e-13	4.22683e-07	4.25257e-05	9.67772e-13	4.39948e-07	0.000130724	0.0152032	k__Bacteria;p__Actinobacteria;c__Actinomycetia;o__Micrococcales;f__Brevibacteriaceae;g__Brevibacterium;s__Brevibacterium_sp_HMSC22B09
g__Limosilactobacillus;s__Limosilactobacillus_gorillae	3.18573e-05	1.28379e-11	1.60237e-06	1.39313e-05	3.30141e-12	8.12578e-07	0.00277696	0.0154641	k__Bacteria;p__Firmicutes;c__Bacilli;o__Lactobacillales;f__Lactobacillaceae;g__Limosilactobacillus;s__Limosilactobacillus_gorillae
g__Corynebacterium;s__Corynebacterium_dentalis	2.29859e-06	1.41655e-12	5.32269e-07	4.3377e-05	3.55251e-12	8.42913e-07	0.000294682	0.0153455	k__Bacteria;p__Actinobacteria;c__Actinomycetia;o__Corynebacteriales;f__Corynebacteriaceae;g__Corynebacterium;s__Corynebacterium_dentalis
g__Stackebrandtia;s__Stackebrandtia_albiflava	9.19077e-07	2.20883e-12	6.64655e-07	4.44707e-05	8.12479e-12	1.27474e-06	0.00050517	0.0153933	k__Bacteria;p__Actinobacteria;c__Actinomycetia;o__Glycomycetales;f__Glycomycetaceae;g__Stackebrandtia;s__Stackebrandtia_albiflava
g__Luckybarnesvirus;s__Luckybarnesvirus_luckybarnes	8.50715e-06	1.12132e-11	1.49754e-06	3.68211e-05	8.43841e-13	4.10814e-07	0.00114771	0.0154311	k__Viruses;p__Uroviricota;c__Caudoviricetes;o__unclassified_Caudoviricetes_order;f__unclassified_Caudoviricetes_family;g__Luckybarnesvirus;s__Luckybarnesvirus_luckybarnes
g__unclassified_Herelleviridae_genus;s__Staphylococcus_phage_vB_SsapH_Golestan_105_M	2.83518e-05	5.82175e-11	3.41226e-06	1.6732e-05	1.47458e-12	5.43061e-07	0.00989537	0.0234624	k__Viruses;p__Uroviricota;c__Caudoviricetes;o__unclassified_Caudoviricetes_order;f__Herelleviridae;g__unclassified_Herelleviridae_genus;s__Staphylococcus_phage_vB_SsapH_Golestan_105_M
g__Weissella;s__Weissella_thailandensis	3.78647e-06	1.03255e-11	1.43705e-06	4.1284e-05	5.26044e-12	1.02571e-06	0.000932792	0.0154242	k__Bacteria;p__Firmicutes;c__Bacilli;o__Lactobacillales;f__Lactobacillaceae;g__Weissella;s__Weissella_thailandensis
g__Micromonospora;s__Micromonospora_sp_MH33	5.20454e-06	8.67299e-12	1.31704e-06	3.97004e-05	9.14439e-12	1.35236e-06	0.00114106	0.0154309	k__Bacteria;p__Actinobacteria;c__Actinomycetia;o__Micromonosporales;f__Micromonosporaceae;g__Micromonospora;s__Micromonospora_sp_MH33
g__Fundicoccus;s__Fundicoccus_ignavus	2.02192e-06	1.43132e-12	5.35037e-07	4.28684e-05	9.03796e-12	1.34447e-06	0.000576071	0.0154016	k__Bacteria;p__Firmicutes;c__Bacilli;o__Lactobacillales;f__Aerococcaceae;g__Fundicoccus;s__Fundicoccus_ignavus
g__Nocardia;s__Nocardia_otitidiscaviarum	3.74853e-05	4.45466e-11	2.98485e-06	7.05501e-06	1.15115e-12	4.79822e-07	0.00274594	0.0154641	k__Bacteria;p__Actinobacteria;c__Actinomycetia;o__Corynebacteriales;f__Nocardiaceae;g__Nocardia;s__Nocardia_otitidiscaviarum
g__Brachybacterium;s__Brachybacterium_aquaticum	1.02566e-05	7.89494e-13	3.97365e-07	3.40369e-05	7.65999e-12	1.23774e-06	0.00113885	0.0154308	k__Bacteria;p__Actinobacteria;c__Actinomycetia;o__Micrococcales;f__Dermabacteraceae;g__Brachybacterium;s__Brachybacterium_aquaticum
g__Rhodococcus;s__Rhodococcus_opacus	1.50145e-05	1.99167e-12	6.31138e-07	2.90532e-05	2.2674e-12	6.7341e-07	0.00154431	0.0154387	k__Bacteria;p__Actinobacteria;c__Actinomycetia;o__Corynebacteriales;f__Nocardiaceae;g__Rhodococcus;s__Rhodococcus_opacus
g__Streptomyces;s__Streptomyces_sp_ADI96_02	9.26521e-06	2.86251e-12	7.56639e-07	3.45209e-05	2.06505e-12	6.42659e-07	0.000702363	0.0154122	k__Bacteria;p__Actinobacteria;c__Actinomycetia;o__Streptomycetales;f__Streptomycetaceae;g__Streptomyces;s__Streptomyces_sp_ADI96_02
g__Gulosibacter;s__Gulosibacter_sp_10	2.07429e-06	5.48184e-13	3.31114e-07	4.13898e-05	5.54112e-12	1.05272e-06	0.000385524	0.0153725	k__Bacteria;p__Actinobacteria;c__Actinomycetia;o__Micrococcales;f__Microbacteriaceae;g__Gulosibacter;s__Gulosibacter_sp_10
g__Paenibacillus;s__Paenibacillus_azotifigens	2.83246e-05	3.5528e-11	2.66563e-06	1.49202e-05	3.43652e-12	8.29039e-07	0.0057484	0.0163125	k__Bacteria;p__Firmicutes;c__Bacilli;o__Bacillales;f__Paenibacillaceae;g__Paenibacillus;s__Paenibacillus_azotifigens
g__Staphylococcus;s__Staphylococcus_sp_GDY8P31P	3.30624e-05	2.93164e-11	2.42142e-06	9.89687e-06	3.434e-13	2.62069e-07	0.00294092	0.0154641	k__Bacteria;p__Firmicutes;c__Bacilli;o__Bacillales;f__Staphylococcaceae;g__Staphylococcus;s__Staphylococcus_sp_GDY8P31P
g__Anaerococcus;s__Anaerococcus_lactolyticus	1.65786e-05	4.68183e-11	3.06001e-06	2.62653e-05	4.79243e-12	9.79023e-07	0.0138131	0.0315714	k__Bacteria;p__Firmicutes;c__Tissierellia;o__Tissierellales;f__Peptoniphilaceae;g__Anaerococcus;s__Anaerococcus_lactolyticus
g__Brachybacterium;s__Brachybacterium_sp_P6_10_X1	6.94973e-06	1.08418e-11	1.47254e-06	3.53785e-05	6.5571e-13	3.62135e-07	0.00109453	0.0154296	k__Bacteria;p__Actinobacteria;c__Actinomycetia;o__Micrococcales;f__Dermabacteraceae;g__Brachybacterium;s__Brachybacterium_sp_P6_10_X1
g__unclassified_Bacteria_genus;s__bacterium_ADurb_Bin374	9.66822e-06	3.65059e-12	8.54469e-07	3.25155e-05	3.89369e-12	8.82462e-07	0.00110783	0.01543	k__Bacteria;p__unclassified_Bacteria_phylum;c__unclassified_Bacteria_class;o__unclassified_Bacteria_order;f__unclassified_Bacteria_family;g__unclassified_Bacteria_genus;s__bacterium_ADurb_Bin374
g__Streptomyces;s__Streptomyces_capoamus	9.84634e-06	2.35469e-12	6.86249e-07	3.22001e-05	7.19145e-12	1.19929e-06	0.00142245	0.0154368	k__Bacteria;p__Actinobacteria;c__Actinomycetia;o__Streptomycetales;f__Streptomycetaceae;g__Streptomyces;s__Streptomyces_capoamus
g__Brevibacterium;s__Brevibacterium_sp_HMSC24B04	7.5837e-06	1.18628e-12	4.8709e-07	3.43714e-05	2.05388e-11	2.02676e-06	0.00200295	0.0154438	k__Bacteria;p__Actinobacteria;c__Actinomycetia;o__Micrococcales;f__Brevibacteriaceae;g__Brevibacterium;s__Brevibacterium_sp_HMSC24B04
g__Actinomyces;s__Actinomyces_urogenitalis	1.68555e-05	3.90243e-12	8.83451e-07	2.5069e-05	4.40264e-12	9.38364e-07	0.00443501	0.0155746	k__Bacteria;p__Actinobacteria;c__Actinomycetia;o__Actinomycetales;f__Actinomycetaceae;g__Actinomyces;s__Actinomyces_urogenitalis
g__Kocuria;s__Kocuria_coralli	1.62537e-05	6.49254e-12	1.13952e-06	2.54557e-05	3.72402e-12	8.63021e-07	0.00439956	0.0155746	k__Bacteria;p__Actinobacteria;c__Actinomycetia;o__Micrococcales;f__Micrococcaceae;g__Kocuria;s__Kocuria_coralli
g__Staphylococcus;s__Staphylococcus_canis	2.99415e-05	8.74318e-11	4.18167e-06	1.17271e-05	1.18468e-12	4.86761e-07	0.00637962	0.0170937	k__Bacteria;p__Firmicutes;c__Bacilli;o__Bacillales;f__Staphylococcaceae;g__Staphylococcus;s__Staphylococcus_canis
g__Corynebacterium;s__Corynebacterium_deserti	1.57086e-05	5.105e-12	1.01045e-06	2.59417e-05	2.49919e-12	7.06992e-07	0.00336189	0.0154641	k__Bacteria;p__Actinobacteria;c__Actinomycetia;o__Corynebacteriales;f__Corynebacteriaceae;g__Corynebacterium;s__Corynebacterium_deserti
g__Peptoniphilus;s__Peptoniphilus_sp_HMSC075B08	1.23737e-05	4.814e-11	3.1029e-06	2.88012e-05	6.67258e-12	1.15521e-06	0.00558936	0.0161813	k__Bacteria;p__Firmicutes;c__Tissierellia;o__Tissierellales;f__Peptoniphilaceae;g__Peptoniphilus;s__Peptoniphilus_sp_HMSC075B08
g__Streptomyces;s__Streptomyces_avermitilis	7.86539e-06	3.80855e-13	2.75991e-07	3.32901e-05	1.74556e-12	5.90857e-07	0.000319055	0.0153542	k__Bacteria;p__Actinobacteria;c__Actinomycetia;o__Streptomycetales;f__Streptomycetaceae;g__Streptomyces;s__Streptomyces_avermitilis
g__Aeromonas;s__Aeromonas_allosaccharophila	3.04203e-05	1.05673e-10	4.59724e-06	1.06556e-05	3.37858e-12	8.2202e-07	0.00652314	0.0173338	k__Bacteria;p__Proteobacteria;c__Gammaproteobacteria;o__Aeromonadales;f__Aeromonadaceae;g__Aeromonas;s__Aeromonas_allosaccharophila
g__Brevibacterium;s__Brevibacterium_sp_Mu109	8.34638e-06	7.38482e-12	1.2153e-06	3.27226e-05	5.57005e-12	1.05547e-06	0.00156425	0.015439	k__Bacteria;p__Actinobacteria;c__Actinomycetia;o__Micrococcales;f__Brevibacteriaceae;g__Brevibacterium;s__Brevibacterium_sp_Mu109
g__Bifidobacterium;s__Bifidobacterium_pseudocatenulatum_CAG_263	1.02846e-05	7.93395e-12	1.25968e-06	3.07151e-05	3.53454e-12	8.40778e-07	0.00187888	0.0154426	k__Bacteria;p__Actinobacteria;c__Actinomycetia;o__Bifidobacteriales;f__Bifidobacteriaceae;g__Bifidobacterium;s__Bifidobacterium_pseudocatenulatum_CAG_263
g__Staphylococcus;s__Staphylococcus_taiwanensis	2.4922e-05	2.18616e-11	2.09101e-06	1.60053e-05	5.31143e-12	1.03067e-06	0.00752634	0.018904	k__Bacteria;p__Firmicutes;c__Bacilli;o__Bacillales;f__Staphylococcaceae;g__Staphylococcus;s__Staphylococcus_taiwanensis
g__Rhizobium;s__Rhizobium_freirei	1.24385e-05	1.18977e-11	1.54257e-06	2.83507e-05	1.43957e-12	5.36575e-07	0.00285451	0.0154641	k__Bacteria;p__Proteobacteria;c__Alphaproteobacteria;o__Hyphomicrobiales;f__Rhizobiaceae;g__Rhizobium;s__Rhizobium_freirei
g__Jeotgalicoccus;s__Jeotgalicoccus_marinus	7.30813e-06	3.40983e-12	8.25812e-07	3.34078e-05	6.99083e-13	3.73921e-07	0.000547267	0.0153985	k__Bacteria;p__Firmicutes;c__Bacilli;o__Bacillales;f__Staphylococcaceae;g__Jeotgalicoccus;s__Jeotgalicoccus_marinus
g__Janibacter;s__Janibacter_sp_HTCC2649	1.17866e-05	4.98892e-12	9.98891e-07	2.87547e-05	1.09413e-12	4.67788e-07	0.00152659	0.0154384	k__Bacteria;p__Actinobacteria;c__Actinomycetia;o__Micrococcales;f__Intrasporangiaceae;g__Janibacter;s__Janibacter_sp_HTCC2649
g__Galactobacter;s__Galactobacter_caseinivorans	3.69708e-07	1.06748e-13	1.46115e-07	4.00893e-05	2.28914e-12	6.76629e-07	0.000150665	0.0152368	k__Bacteria;p__Actinobacteria;c__Actinomycetia;o__Micrococcales;f__Micrococcaceae;g__Galactobacter;s__Galactobacter_caseinivorans
g__Corynebacterium;s__Corynebacterium_urogenitale	1.54511e-05	3.32858e-12	8.15914e-07	2.4921e-05	5.80257e-12	1.07727e-06	0.00404382	0.0155289	k__Bacteria;p__Actinobacteria;c__Actinomycetia;o__Corynebacteriales;f__Corynebacteriaceae;g__Corynebacterium;s__Corynebacterium_urogenitale
g__Micromonospora;s__Micromonospora_saelicesensis	1.33387e-05	1.79479e-11	1.89462e-06	2.6706e-05	2.00883e-12	6.33851e-07	0.00422501	0.0155489	k__Bacteria;p__Actinobacteria;c__Actinomycetia;o__Micromonosporales;f__Micromonosporaceae;g__Micromonospora;s__Micromonospora_saelicesensis
g__Sporosarcina;s__Sporosarcina_newyorkensis	1.56509e-06	1.0719e-12	4.63011e-07	3.83647e-05	8.68004e-12	1.31758e-06	0.00065805	0.015409	k__Bacteria;p__Firmicutes;c__Bacilli;o__Bacillales;f__Planococcaceae;g__Sporosarcina;s__Sporosarcina_newyorkensis
g__Garicola;s__Garicola_koreensis	7.96489e-08	1.32406e-14	5.14598e-08	3.94436e-05	2.21984e-12	6.66309e-07	0.000144018	0.0152266	k__Bacteria;p__Actinobacteria;c__Actinomycetia;o__Micrococcales;f__Micrococcaceae;g__Garicola;s__Garicola_koreensis
g__Brachybacterium;s__Brachybacterium_halotolerans	1.05508e-05	3.89066e-11	2.7895e-06	2.88746e-05	6.01476e-12	1.09679e-06	0.00462678	0.0156489	k__Bacteria;p__Actinobacteria;c__Actinomycetia;o__Micrococcales;f__Dermabacteraceae;g__Brachybacterium;s__Brachybacterium_halotolerans
g__Salinicoccus;s__Salinicoccus_halodurans	1.15525e-06	2.99553e-13	2.44766e-07	3.8251e-05	6.19106e-12	1.11275e-06	0.000456425	0.0153862	k__Bacteria;p__Firmicutes;c__Bacilli;o__Bacillales;f__Staphylococcaceae;g__Salinicoccus;s__Salinicoccus_halodurans
g__unclassified_Siphoviridae_genus;s__Corynebacterium_phage_EmiRose	5.3257e-06	1.06774e-11	1.46133e-06	3.40255e-05	8.7806e-12	1.32519e-06	0.00165731	0.0154402	k__Viruses;p__Uroviricota;c__Caudoviricetes;o__unclassified_Caudoviricetes_order;f__Siphoviridae;g__unclassified_Siphoviridae_genus;s__Corynebacterium_phage_EmiRose
g__Lactobacillus;s__Lactobacillus_helveticus	3.69368e-05	1.64432e-10	5.73466e-06	2.34532e-06	3.55988e-13	2.66829e-07	0.00469325	0.0156612	k__Bacteria;p__Firmicutes;c__Bacilli;o__Lactobacillales;f__Lactobacillaceae;g__Lactobacillus;s__Lactobacillus_helveticus
g__Microlunatus;s__Microlunatus_soli	1.34535e-06	2.62229e-13	2.2901e-07	3.79331e-05	7.78383e-12	1.2477e-06	0.000542836	0.015398	k__Bacteria;p__Actinobacteria;c__Actinomycetia;o__Propionibacteriales;f__Propionibacteriaceae;g__Microlunatus;s__Microlunatus_soli
g__Ruania;s__Ruania_rhizosphaerae	3.46208e-06	1.86202e-12	6.10249e-07	3.5467e-05	2.73378e-12	7.3943e-07	0.000447563	0.0153847	k__Bacteria;p__Actinobacteria;c__Actinomycetia;o__Micrococcales;f__Ruaniaceae;g__Ruania;s__Ruania_rhizosphaerae
g__Brevibacterium;s__Brevibacterium_sp_FME17	1.01679e-05	9.03517e-12	1.34426e-06	2.86429e-05	5.78803e-12	1.07592e-06	0.00254653	0.0154641	k__Bacteria;p__Actinobacteria;c__Actinomycetia;o__Micrococcales;f__Brevibacteriaceae;g__Brevibacterium;s__Brevibacterium_sp_FME17
g__Atopococcus;s__Atopococcus_tabaci	3.88095e-08	7.53089e-15	3.88095e-08	3.8753e-05	6.43632e-12	1.13458e-06	0.000418759	0.0153795	k__Bacteria;p__Firmicutes;c__Bacilli;o__Lactobacillales;f__Carnobacteriaceae;g__Atopococcus;s__Atopococcus_tabaci
g__Penaeicola;s__Penaeicola_halotolerans	3.67412e-05	1.29258e-10	5.08444e-06	1.86536e-06	2.4689e-13	2.22212e-07	0.00413786	0.0155402	k__Bacteria;p__Bacteroidota;c__Cytophagia;o__Cytophagales;f__Cyclobacteriaceae;g__Penaeicola;s__Penaeicola_halotolerans
g__Nostoc;s__Nostoc_linckia	1.27756e-05	3.71917e-11	2.72733e-06	2.56912e-05	4.31987e-12	9.29503e-07	0.00618119	0.0167896	k__Bacteria;p__Cyanobacteria;c__unclassified_Cyanobacteria_class;o__Nostocales;f__Nostocaceae;g__Nostoc;s__Nostoc_linckia
g__Alkalibacterium;s__Alkalibacterium_sp_MB6	2.09315e-07	2.65024e-14	7.28044e-08	3.82534e-05	3.72138e-12	8.62714e-07	0.000250369	0.0153252	k__Bacteria;p__Firmicutes;c__Bacilli;o__Lactobacillales;f__Carnobacteriaceae;g__Alkalibacterium;s__Alkalibacterium_sp_MB6
g__Sepunavirus;s__Sepunavirus_SEP1	2.45329e-05	4.81828e-11	3.10428e-06	1.34346e-05	9.15e-13	4.27785e-07	0.00869178	0.0210302	k__Viruses;p__Uroviricota;c__Caudoviricetes;o__unclassified_Caudoviricetes_order;f__Herelleviridae;g__Sepunavirus;s__Sepunavirus_SEP1
g__Stenotrophomonas;s__Stenotrophomonas_maltophilia	1.0749e-05	1.36654e-11	1.6532e-06	2.70927e-05	1.19553e-12	4.88986e-07	0.00295643	0.0154641	k__Bacteria;p__Proteobacteria;c__Gammaproteobacteria;o__Xanthomonadales;f__Xanthomonadaceae;g__Stenotrophomonas;s__Stenotrophomonas_maltophilia
g__Microbacterium;s__Microbacterium_sp_C448	1.15259e-05	1.25479e-12	5.00958e-07	2.63094e-05	2.71057e-12	7.36284e-07	0.00135598	0.0154356	k__Bacteria;p__Actinobacteria;c__Actinomycetia;o__Micrococcales;f__Microbacteriaceae;g__Microbacterium;s__Microbacterium_sp_C448
g__Pimelobacter;s__Pimelobacter_simplex	9.84815e-06	5.89361e-12	1.08569e-06	2.78791e-05	7.73601e-13	3.93345e-07	0.00151108	0.0154382	k__Bacteria;p__Actinobacteria;c__Actinomycetia;o__Propionibacteriales;f__Nocardioidaceae;g__Pimelobacter;s__Pimelobacter_simplex
g__Ruania;s__Ruania_zhangjianzhongii	1.71186e-06	3.68405e-13	2.71442e-07	3.56992e-05	2.78443e-12	7.46247e-07	0.000265879	0.0153331	k__Bacteria;p__Actinobacteria;c__Actinomycetia;o__Micrococcales;f__Ruaniaceae;g__Ruania;s__Ruania_zhangjianzhongii
g__Bifidobacterium;s__Bifidobacterium_longum	1.47277e-05	9.18568e-12	1.35541e-06	2.26147e-05	6.84209e-12	1.16979e-06	0.0062772	0.0169311	k__Bacteria;p__Actinobacteria;c__Actinomycetia;o__Bifidobacteriales;f__Bifidobacteriaceae;g__Bifidobacterium;s__Bifidobacterium_longum
g__Clostridium;s__Clostridium_perfringens	1.1495e-06	9.93604e-13	4.45781e-07	3.61069e-05	4.18518e-12	9.14897e-07	0.000407681	0.0153773	k__Bacteria;p__Firmicutes;c__Clostridia;o__Eubacteriales;f__Clostridiaceae;g__Clostridium;s__Clostridium_perfringens
g__Helcococcus;s__Helcococcus_sueciensis	2.0617e-06	1.44662e-12	5.37889e-07	3.50515e-05	3.90192e-12	8.83393e-07	0.000465288	0.0153876	k__Bacteria;p__Firmicutes;c__Tissierellia;o__Tissierellales;f__Peptoniphilaceae;g__Helcococcus;s__Helcococcus_sueciensis
g__Lactobacillus;s__Lactobacillus_johnsonii	3.40076e-05	2.71886e-11	2.33189e-06	2.95725e-06	6.32187e-13	3.5558e-07	0.00192984	0.0154431	k__Bacteria;p__Firmicutes;c__Bacilli;o__Lactobacillales;f__Lactobacillaceae;g__Lactobacillus;s__Lactobacillus_johnsonii
g__Acinetobacter;s__Acinetobacter_sp_YH1901134	3.50319e-05	6.20731e-10	1.11421e-05	1.83951e-06	6.21437e-13	3.52544e-07	0.014516	0.0329944	k__Bacteria;p__Proteobacteria;c__Gammaproteobacteria;o__Moraxellales;f__Moraxellaceae;g__Acinetobacter;s__Acinetobacter_sp_YH1901134
g__Staphylococcus;s__Staphylococcus_sp_HMSC069E10	2.31395e-05	1.43233e-11	1.69253e-06	1.37136e-05	6.00807e-13	3.46643e-07	0.00508419	0.0158377	k__Bacteria;p__Firmicutes;c__Bacilli;o__Bacillales;f__Staphylococcaceae;g__Staphylococcus;s__Staphylococcus_sp_HMSC069E10
g__Agromyces;s__Agromyces_mediolanus	1.19795e-05	8.69488e-12	1.3187e-06	2.47786e-05	2.52357e-12	7.10432e-07	0.00325775	0.0154641	k__Bacteria;p__Actinobacteria;c__Actinomycetia;o__Micrococcales;f__Microbacteriaceae;g__Agromyces;s__Agromyces_mediolanus
g__Collinsella;s__Collinsella_aerofaciens	1.26775e-05	5.06094e-12	1.00608e-06	2.40185e-05	3.56189e-12	8.44025e-07	0.00321566	0.0154641	k__Bacteria;p__Actinobacteria;c__Coriobacteriia;o__Coriobacteriales;f__Coriobacteriaceae;g__Collinsella;s__Collinsella_aerofaciens
g__Staphylococcus;s__Staphylococcus_petrasii	3.21914e-05	6.33322e-11	3.55899e-06	4.28895e-06	2.38554e-12	6.9073e-07	0.00365928	0.0154848	k__Bacteria;p__Firmicutes;c__Bacilli;o__Bacillales;f__Staphylococcaceae;g__Staphylococcus;s__Staphylococcus_petrasii
g__Enterococcus;s__Enterococcus_sp_DIV2402	1.52049e-06	1.97119e-13	1.98554e-07	3.49182e-05	9.58896e-12	1.38484e-06	0.000777696	0.0154169	k__Bacteria;p__Firmicutes;c__Bacilli;o__Lactobacillales;f__Enterococcaceae;g__Enterococcus;s__Enterococcus_sp_DIV2402
g__Streptomyces;s__Streptomyces_davaonensis	1.09667e-05	5.22648e-12	1.0224e-06	2.54142e-05	6.43651e-12	1.13459e-06	0.00295864	0.0154641	k__Bacteria;p__Actinobacteria;c__Actinomycetia;o__Streptomycetales;f__Streptomycetaceae;g__Streptomyces;s__Streptomyces_davaonensis
g__Bifidobacterium;s__Bifidobacterium_adolescentis_CAG_119	1.14297e-05	8.70516e-12	1.31948e-06	2.48892e-05	1.19182e-11	1.5439e-06	0.00428016	0.0155557	k__Bacteria;p__Actinobacteria;c__Actinomycetia;o__Bifidobacteriales;f__Bifidobacteriaceae;g__Bifidobacterium;s__Bifidobacterium_adolescentis_CAG_119
g__Stigmatella;s__Stigmatella_aurantiaca	1.32285e-05	3.9682e-12	8.90865e-07	2.29725e-05	2.22497e-12	6.67078e-07	0.00318242	0.0154641	k__Bacteria;p__Proteobacteria;c__Deltaproteobacteria;o__Myxococcales;f__Archangiaceae;g__Stigmatella;s__Stigmatella_aurantiaca
g__Weissella;s__Weissella_cibaria	2.24941e-05	2.61485e-11	2.28685e-06	1.34744e-05	6.40098e-13	3.57798e-07	0.00726859	0.0184628	k__Bacteria;p__Firmicutes;c__Bacilli;o__Lactobacillales;f__Lactobacillaceae;g__Weissella;s__Weissella_cibaria
g__Questintvirus;s__Questintvirus_Q54	1.50026e-06	2.99619e-12	7.74105e-07	3.41661e-05	1.21433e-11	1.55842e-06	0.0010901	0.0154295	k__Viruses;p__Uroviricota;c__Caudoviricetes;o__unclassified_Caudoviricetes_order;f__unclassified_Caudoviricetes_family;g__Questintvirus;s__Questintvirus_Q54
g__Jeotgalicoccus;s__Jeotgalicoccus_sp_ATCC_8456	8.5097e-07	3.43639e-13	2.6216e-07	3.48088e-05	1.55777e-11	1.76509e-06	0.00107681	0.0154291	k__Bacteria;p__Firmicutes;c__Bacilli;o__Bacillales;f__Staphylococcaceae;g__Jeotgalicoccus;s__Jeotgalicoccus_sp_ATCC_8456
g__Bacillus;s__Bacillus_altitudinis	9.60997e-06	3.63044e-12	8.52108e-07	2.58985e-05	3.53925e-12	8.41338e-07	0.00185451	0.0154424	k__Bacteria;p__Firmicutes;c__Bacilli;o__Bacillales;f__Bacillaceae;g__Bacillus;s__Bacillus_altitudinis
g__Jeotgalibaca;s__Jeotgalibaca_dankookensis	1.67621e-06	1.70735e-12	5.84355e-07	3.36944e-05	6.79461e-12	1.16573e-06	0.000744461	0.015415	k__Bacteria;p__Firmicutes;c__Bacilli;o__Lactobacillales;f__Carnobacteriaceae;g__Jeotgalibaca;s__Jeotgalibaca_dankookensis
g__Pusillimonas;s__Pusillimonas_ginsengisoli	0	0	0	3.52582e-05	9.64387e-12	1.3888e-06	0.000706795	0.0154125	k__Bacteria;p__Proteobacteria;c__Betaproteobacteria;o__Burkholderiales;f__Alcaligenaceae;g__Pusillimonas;s__Pusillimonas_ginsengisoli
g__Flexivirga;s__Flexivirga_caeni	2.47543e-05	8.24006e-12	1.28375e-06	1.04647e-05	2.37895e-12	6.89775e-07	0.00284121	0.0154641	k__Bacteria;p__Actinobacteria;c__Actinomycetia;o__Micrococcales;f__Dermacoccaceae;g__Flexivirga;s__Flexivirga_caeni
g__Nosocomiicoccus;s__Nosocomiicoccus_sp_HMSC059G07	6.34824e-06	4.21554e-12	9.18209e-07	2.87227e-05	3.52963e-12	8.40195e-07	0.00118538	0.015432	k__Bacteria;p__Firmicutes;c__Bacilli;o__Bacillales;f__Staphylococcaceae;g__Nosocomiicoccus;s__Nosocomiicoccus_sp_HMSC059G07
g__Corynebacterium;s__Corynebacterium_auriscanis	3.44114e-06	3.42837e-12	8.28055e-07	3.16076e-05	2.65522e-12	7.28728e-07	0.000697932	0.0154119	k__Bacteria;p__Actinobacteria;c__Actinomycetia;o__Corynebacteriales;f__Corynebacteriaceae;g__Corynebacterium;s__Corynebacterium_auriscanis
g__Brevibacterium;s__Brevibacterium_sp_Marseille_P9724	7.46299e-07	8.66518e-13	4.16298e-07	3.41808e-05	3.02425e-12	7.77721e-07	0.000338996	0.0153605	k__Bacteria;p__Actinobacteria;c__Actinomycetia;o__Micrococcales;f__Brevibacteriaceae;g__Brevibacterium;s__Brevibacterium_sp_Marseille_P9724
g__Listeria;s__Listeria_booriae	2.82357e-05	8.74249e-12	1.32231e-06	6.65899e-06	3.76574e-13	2.74435e-07	0.00144018	0.0154371	k__Bacteria;p__Firmicutes;c__Bacilli;o__Bacillales;f__Listeriaceae;g__Listeria;s__Listeria_booriae
g__Lactobacillus;s__Lactobacillus_kefiranofaciens	3.31841e-05	1.90085e-11	1.9498e-06	1.67871e-06	5.43695e-13	3.29756e-07	0.0014579	0.0154374	k__Bacteria;p__Firmicutes;c__Bacilli;o__Lactobacillales;f__Lactobacillaceae;g__Lactobacillus;s__Lactobacillus_kefiranofaciens
g__Psychrobacillus;s__Psychrobacillus_sp_BL_248_WT_3	2.86228e-07	4.09633e-13	2.86228e-07	3.44831e-05	5.90206e-12	1.08647e-06	0.000496307	0.0153921	k__Bacteria;p__Firmicutes;c__Bacilli;o__Bacillales;f__Bacillaceae;g__Psychrobacillus;s__Psychrobacillus_sp_BL_248_WT_3
g__Anaerococcus;s__Anaerococcus_murdochii	1.27065e-05	1.97128e-11	1.98559e-06	2.17323e-05	1.42462e-12	5.33782e-07	0.0062937	0.0169423	k__Bacteria;p__Firmicutes;c__Tissierellia;o__Tissierellales;f__Peptoniphilaceae;g__Anaerococcus;s__Anaerococcus_murdochii
g__Amycolatopsis;s__Amycolatopsis_vancoresmycina	1.12114e-05	2.51612e-12	7.09382e-07	2.31416e-05	2.69248e-12	7.33823e-07	0.00228631	0.0154592	k__Bacteria;p__Actinobacteria;c__Actinomycetia;o__Pseudonocardiales;f__Pseudonocardiaceae;g__Amycolatopsis;s__Amycolatopsis_vancoresmycina
g__Vibrio;s__Vibrio_cholerae	7.32717e-06	1.01591e-11	1.42542e-06	2.6952e-05	6.06757e-12	1.1016e-06	0.00249237	0.0154593	k__Bacteria;p__Proteobacteria;c__Gammaproteobacteria;o__Vibrionales;f__Vibrionaceae;g__Vibrio;s__Vibrio_cholerae
g__Endozoicomonas;s__Endozoicomonas_sp_G2_2	0	0	0	3.40762e-05	2.03566e-12	6.38069e-07	0.000172821	0.0152651	k__Bacteria;p__Proteobacteria;c__Gammaproteobacteria;o__Oceanospirillales;f__Endozoicomonadaceae;g__Endozoicomonas;s__Endozoicomonas_sp_G2_2
g__Agromyces;s__Agromyces_sp_NDB4Y10	1.433e-05	1.09641e-11	1.48081e-06	1.95997e-05	2.67527e-12	7.31474e-07	0.0114249	0.0266543	k__Bacteria;p__Actinobacteria;c__Actinomycetia;o__Micrococcales;f__Microbacteriaceae;g__Agromyces;s__Agromyces_sp_NDB4Y10
g__Microbacterium;s__Microbacterium_esteraromaticum	7.36158e-07	1.02941e-14	4.53741e-08	3.30237e-05	3.62459e-12	8.51421e-07	0.000341211	0.0153611	k__Bacteria;p__Actinobacteria;c__Actinomycetia;o__Micrococcales;f__Microbacteriaceae;g__Microbacterium;s__Microbacterium_esteraromaticum
g__Coccidioides;s__Coccidioides_immitis	1.28094e-05	5.35768e-12	1.03515e-06	2.08927e-05	3.29191e-12	8.11408e-07	0.00459823	0.0156367	k__Eukaryota;p__Ascomycota;c__Eurotiomycetes;o__Onygenales;f__Onygenaceae;g__Coccidioides;s__Coccidioides_immitis
g__Mycobacterium;s__Mycobacterium_kansasii	3.31319e-06	3.38889e-12	8.23273e-07	3.02563e-05	1.05634e-12	4.59639e-07	0.000558346	0.0153997	k__Bacteria;p__Actinobacteria;c__Actinomycetia;o__Corynebacteriales;f__Mycobacteriaceae;g__Mycobacterium;s__Mycobacterium_kansasii
g__Ciceribacter;s__Ciceribacter_ferrooxidans	3.19662e-05	5.06167e-11	3.18172e-06	1.59314e-06	3.09953e-13	2.48979e-07	0.00293648	0.0154641	k__Bacteria;p__Proteobacteria;c__Alphaproteobacteria;o__Hyphomicrobiales;f__Rhizobiaceae;g__Ciceribacter;s__Ciceribacter_ferrooxidans
g__Shigella;s__Shigella_flexneri	4.76196e-06	1.99092e-12	6.31019e-07	2.8456e-05	2.3361e-12	6.83535e-07	0.000700148	0.0154121	k__Bacteria;p__Proteobacteria;c__Gammaproteobacteria;o__Enterobacterales;f__Enterobacteriaceae;g__Shigella;s__Shigella_flexneri
g__Acinetobacter;s__Acinetobacter_sp_YH01002	2.03057e-05	1.59092e-11	1.78377e-06	1.28755e-05	4.65655e-13	3.05174e-07	0.00679321	0.0177141	k__Bacteria;p__Proteobacteria;c__Gammaproteobacteria;o__Moraxellales;f__Moraxellaceae;g__Acinetobacter;s__Acinetobacter_sp_YH01002
g__Rhodococcus;s__Rhodococcus_sp_P27	1.14126e-05	1.23485e-12	4.96962e-07	2.13773e-05	4.91607e-12	9.91572e-07	0.00309601	0.0154641	k__Bacteria;p__Actinobacteria;c__Actinomycetia;o__Corynebacteriales;f__Nocardiaceae;g__Rhodococcus;s__Rhodococcus_sp_P27
g__Anaerococcus;s__Anaerococcus_vaginalis	2.71344e-05	6.41287e-11	3.5813e-06	5.62524e-06	1.36467e-12	5.2243e-07	0.00473363	0.0156692	k__Bacteria;p__Firmicutes;c__Tissierellia;o__Tissierellales;f__Peptoniphilaceae;g__Anaerococcus;s__Anaerococcus_vaginalis
g__Staphylococcus;s__Staphylococcus_sp_GDY8P79P	1.82648e-05	1.13505e-11	1.50668e-06	1.43315e-05	6.27709e-13	3.54319e-07	0.029467	0.0639942	k__Bacteria;p__Firmicutes;c__Bacilli;o__Bacillales;f__Staphylococcaceae;g__Staphylococcus;s__Staphylococcus_sp_GDY8P79P
g__Ruania;s__Ruania_albidiflava	3.8005e-06	2.32063e-12	6.81268e-07	2.85968e-05	4.3369e-12	9.31332e-07	0.000912851	0.0154234	k__Bacteria;p__Actinobacteria;c__Actinomycetia;o__Micrococcales;f__Ruaniaceae;g__Ruania;s__Ruania_albidiflava
g__Globicatella;s__Globicatella_sp_HMSC072A10	1.00928e-05	2.85533e-11	2.3897e-06	2.23004e-05	1.35887e-12	5.21319e-07	0.00556327	0.0161614	k__Bacteria;p__Firmicutes;c__Bacilli;o__Lactobacillales;f__Aerococcaceae;g__Globicatella;s__Globicatella_sp_HMSC072A10
g__Klebsiella;s__Klebsiella_sp_Kps	3.01145e-05	7.11569e-11	3.77245e-06	2.10564e-06	1.90805e-12	6.17746e-07	0.00386017	0.0155071	k__Bacteria;p__Proteobacteria;c__Gammaproteobacteria;o__Enterobacterales;f__Enterobacteriaceae;g__Klebsiella;s__Klebsiella_sp_Kps
g__Ornithinibacillus;s__Ornithinibacillus_gellani	1.0564e-06	5.28131e-13	3.25002e-07	3.11534e-05	5.2609e-12	1.02576e-06	0.000591581	0.0154032	k__Bacteria;p__Firmicutes;c__Bacilli;o__Bacillales;f__Bacillaceae;g__Ornithinibacillus;s__Ornithinibacillus_gellani
g__Streptomyces;s__Streptomyces_sp_HB202	9.01722e-06	1.65631e-12	5.75553e-07	2.31614e-05	1.73406e-12	5.88907e-07	0.00128065	0.0154342	k__Bacteria;p__Actinobacteria;c__Actinomycetia;o__Streptomycetales;f__Streptomycetaceae;g__Streptomyces;s__Streptomyces_sp_HB202
g__Limosilactobacillus;s__Limosilactobacillus_ingluviei	2.20778e-05	4.77073e-11	3.08893e-06	1.00623e-05	2.32171e-12	6.81426e-07	0.00763269	0.0190681	k__Bacteria;p__Firmicutes;c__Bacilli;o__Lactobacillales;f__Lactobacillaceae;g__Limosilactobacillus;s__Limosilactobacillus_ingluviei
g__Micromonospora;s__Micromonospora_noduli	7.26384e-06	3.55011e-12	8.42628e-07	2.47777e-05	2.67094e-12	7.30882e-07	0.00148892	0.0154379	k__Bacteria;p__Actinobacteria;c__Actinomycetia;o__Micromonosporales;f__Micromonosporaceae;g__Micromonospora;s__Micromonospora_noduli
g__Mesonia;s__Mesonia_aquimarina	1.22169e-06	2.78216e-13	2.35888e-07	3.0788e-05	3.02309e-12	7.77572e-07	0.00037223	0.0153694	k__Bacteria;p__Bacteroidota;c__Flavobacteriia;o__Flavobacteriales;f__Flavobacteriaceae;g__Mesonia;s__Mesonia_aquimarina
g__Georgenia;s__Georgenia_sp_SUBG003	1.27914e-05	3.57531e-12	8.45613e-07	1.91666e-05	2.90751e-13	2.41143e-07	0.00390522	0.0155183	k__Bacteria;p__Actinobacteria;c__Actinomycetia;o__Micrococcales;f__Bogoriellaceae;g__Georgenia;s__Georgenia_sp_SUBG003
g__Rhodococcus;s__Rhodococcus_sp_T7	1.19663e-05	4.55194e-12	9.54143e-07	1.9943e-05	9.84885e-13	4.43821e-07	0.00370975	0.0154914	k__Bacteria;p__Actinobacteria;c__Actinomycetia;o__Corynebacteriales;f__Nocardiaceae;g__Rhodococcus;s__Rhodococcus_sp_T7
g__Nocardia;s__Nocardia_seriolae	7.22918e-06	1.77404e-12	5.95658e-07	2.46462e-05	7.2279e-13	3.80208e-07	0.00074003	0.0154147	k__Bacteria;p__Actinobacteria;c__Actinomycetia;o__Corynebacteriales;f__Nocardiaceae;g__Nocardia;s__Nocardia_seriolae
g__unclassified_Siphoviridae_genus;s__Siphoviridae_sp_ctaqI5	0	0	0	3.17697e-05	3.36995e-12	8.20969e-07	0.000325702	0.0153564	k__Viruses;p__Uroviricota;c__Caudoviricetes;o__unclassified_Caudoviricetes_order;f__Siphoviridae;g__unclassified_Siphoviridae_genus;s__Siphoviridae_sp_ctaqI5
g__Salmonella;s__Salmonella_sp_hn_f5	2.98829e-05	2.70612e-10	7.35679e-06	1.77974e-06	2.03914e-13	2.01948e-07	0.00754407	0.0189225	k__Bacteria;p__Proteobacteria;c__Gammaproteobacteria;o__Enterobacterales;f__Enterobacteriaceae;g__Salmonella;s__Salmonella_sp_hn_f5
g__Sciscionella;s__Sciscionella_sp_SE31	2.9496e-05	7.49532e-11	3.87177e-06	2.16487e-06	1.99585e-13	1.99792e-07	0.0040128	0.0155289	k__Bacteria;p__Actinobacteria;c__Actinomycetia;o__Pseudonocardiales;f__Pseudonocardiaceae;g__Sciscionella;s__Sciscionella_sp_SE31
g__Staphylococcus;s__Staphylococcus_sp_GDY8P152P	1.77618e-05	1.0116e-11	1.42239e-06	1.38456e-05	1.30294e-12	5.10479e-07	0.0266366	0.0581027	k__Bacteria;p__Firmicutes;c__Bacilli;o__Bacillales;f__Staphylococcaceae;g__Staphylococcus;s__Staphylococcus_sp_GDY8P152P
g__unclassified_Herelleviridae_genus;s__Staphylococcus_phage_Stab23	1.45225e-05	1.06542e-12	4.6161e-07	1.69504e-05	2.80231e-12	7.4864e-07	0.0197006	0.0437653	k__Viruses;p__Uroviricota;c__Caudoviricetes;o__unclassified_Caudoviricetes_order;f__Herelleviridae;g__unclassified_Herelleviridae_genus;s__Staphylococcus_phage_Stab23
g__Rothia;s__Rothia_dentocariosa	1.67785e-05	1.65949e-12	5.76105e-07	1.46888e-05	1.48889e-12	5.45691e-07	0.024616	0.0539818	k__Bacteria;p__Actinobacteria;c__Actinomycetia;o__Micrococcales;f__Micrococcaceae;g__Rothia;s__Rothia_dentocariosa
g__Tomitella;s__Tomitella_gaofuii	3.79976e-06	9.23409e-13	4.29746e-07	2.76577e-05	4.04289e-12	8.9921e-07	0.000773264	0.0154167	k__Bacteria;p__Actinobacteria;c__Actinomycetia;o__Corynebacteriales;f__unclassified_Corynebacteriales_family;g__Tomitella;s__Tomitella_gaofuii
g__Corynebacterium;s__Corynebacterium_incognita	1.19404e-05	3.48552e-12	8.34928e-07	1.93529e-05	1.5222e-12	5.51761e-07	0.00380108	0.0155019	k__Bacteria;p__Actinobacteria;c__Actinomycetia;o__Corynebacteriales;f__Corynebacteriaceae;g__Corynebacterium;s__Corynebacterium_incognita
g__Haloflavibacter;s__Haloflavibacter_putidus	1.07761e-06	9.63835e-13	4.39052e-07	3.01446e-05	1.24383e-12	4.98764e-07	0.000252585	0.0153264	k__Bacteria;p__Bacteroidota;c__Flavobacteriia;o__Flavobacteriales;f__Flavobacteriaceae;g__Haloflavibacter;s__Haloflavibacter_putidus
g__Peptoniphilus;s__Peptoniphilus_ovalis	1.67998e-06	2.08749e-12	6.4614e-07	2.95156e-05	1.80544e-12	6.00905e-07	0.000474151	0.0153889	k__Bacteria;p__Firmicutes;c__Tissierellia;o__Tissierellales;f__Peptoniphilaceae;g__Peptoniphilus;s__Peptoniphilus_ovalis
g__Bifidobacterium;s__Bifidobacterium_tsurumiense	3.32947e-06	1.17361e-12	4.84481e-07	2.77855e-05	2.06744e-11	2.03344e-06	0.00228188	0.0154592	k__Bacteria;p__Actinobacteria;c__Actinomycetia;o__Bifidobacteriales;f__Bifidobacteriaceae;g__Bifidobacterium;s__Bifidobacterium_tsurumiense
g__Alkalibacterium;s__Alkalibacterium_olivapovliticus	3.79158e-07	1.02799e-13	1.43387e-07	3.04883e-05	1.84052e-11	1.9186e-06	0.00150222	0.0154381	k__Bacteria;p__Firmicutes;c__Bacilli;o__Lactobacillales;f__Carnobacteriaceae;g__Alkalibacterium;s__Alkalibacterium_olivapovliticus
g__Alcanivorax;s__Alcanivorax_hongdengensis	0	0	0	3.08422e-05	1.76143e-12	5.93537e-07	0.000186115	0.015279	k__Bacteria;p__Proteobacteria;c__Gammaproteobacteria;o__Oceanospirillales;f__Alcanivoracaceae;g__Alcanivorax;s__Alcanivorax_hongdengensis
g__Leifsonia;s__Leifsonia_xyli	8.08928e-06	3.57237e-12	8.45266e-07	2.26542e-05	2.67586e-12	7.31554e-07	0.00196529	0.0154434	k__Bacteria;p__Actinobacteria;c__Actinomycetia;o__Micrococcales;f__Microbacteriaceae;g__Leifsonia;s__Leifsonia_xyli
g__Streptomyces;s__Streptomyces_fradiae	1.18509e-05	2.93572e-12	7.66253e-07	1.88642e-05	3.826e-12	8.74757e-07	0.00469104	0.0156612	k__Bacteria;p__Actinobacteria;c__Actinomycetia;o__Streptomycetales;f__Streptomycetaceae;g__Streptomyces;s__Streptomyces_fradiae
g__Clostridium;s__uncultured_Clostridium_sp	3.15624e-06	2.80379e-12	7.48838e-07	2.75297e-05	7.46168e-12	1.22161e-06	0.00129838	0.0154345	k__Bacteria;p__Firmicutes;c__Clostridia;o__Eubacteriales;f__Clostridiaceae;g__Clostridium;s__uncultured_Clostridium_sp
g__unclassified_Herelleviridae_genus;s__Staphylococcus_phage_pSco_10	2.05623e-05	3.61204e-11	2.68777e-06	9.89342e-06	1.96285e-12	6.26554e-07	0.00735451	0.0186076	k__Viruses;p__Uroviricota;c__Caudoviricetes;o__unclassified_Caudoviricetes_order;f__Herelleviridae;g__unclassified_Herelleviridae_genus;s__Staphylococcus_phage_pSco_10
g__Marinilactibacillus;s__Marinilactibacillus_psychrotolerans	0	0	0	3.03892e-05	2.5377e-12	7.12419e-07	0.000268095	0.0153341	k__Bacteria;p__Firmicutes;c__Bacilli;o__Lactobacillales;f__Carnobacteriaceae;g__Marinilactibacillus;s__Marinilactibacillus_psychrotolerans
g__Virgibacillus;s__Virgibacillus_profundi	9.60807e-06	1.31616e-11	1.62244e-06	2.07743e-05	1.79063e-12	5.98437e-07	0.00438011	0.0155701	k__Bacteria;p__Firmicutes;c__Bacilli;o__Bacillales;f__Bacillaceae;g__Virgibacillus;s__Virgibacillus_profundi
g__Mycolicibacterium;s__Mycolicibacterium_smegmatis	6.11457e-06	5.75758e-12	1.07309e-06	2.42019e-05	1.9842e-12	6.29953e-07	0.00165953	0.0154402	k__Bacteria;p__Actinobacteria;c__Actinomycetia;o__Corynebacteriales;f__Mycobacteriaceae;g__Mycolicibacterium;s__Mycolicibacterium_smegmatis
g__Pusillimonas;s__Pusillimonas_thiosulfatoxidans	0	0	0	3.02229e-05	1.02392e-11	1.43103e-06	0.000941654	0.0154246	k__Bacteria;p__Proteobacteria;c__Betaproteobacteria;o__Burkholderiales;f__Alcaligenaceae;g__Pusillimonas;s__Pusillimonas_thiosulfatoxidans
g__Savagea;s__Savagea_serpentis	6.70546e-07	3.18373e-13	2.52338e-07	2.94342e-05	5.15124e-12	1.01501e-06	0.000615953	0.0154054	k__Bacteria;p__Firmicutes;c__Bacilli;o__Bacillales;f__Planococcaceae;g__Savagea;s__Savagea_serpentis
g__Halopseudomonas;s__Halopseudomonas_bauzanensis	0	0	0	2.99994e-05	3.3576e-12	8.19464e-07	0.000367799	0.0153683	k__Bacteria;p__Proteobacteria;c__Gammaproteobacteria;o__Pseudomonadales;f__Pseudomonadaceae;g__Halopseudomonas;s__Halopseudomonas_bauzanensis
g__Microbacterium;s__Microbacterium_oxydans	4.22612e-06	2.41235e-12	6.94601e-07	2.56405e-05	1.43092e-12	5.34962e-07	0.000748892	0.0154152	k__Bacteria;p__Actinobacteria;c__Actinomycetia;o__Micrococcales;f__Microbacteriaceae;g__Microbacterium;s__Microbacterium_oxydans
g__Corynebacterium;s__Corynebacterium_sp_LK27	1.92232e-06	7.39061e-13	3.84463e-07	2.78946e-05	1.30987e-12	5.11834e-07	0.000305761	0.0153496	k__Bacteria;p__Actinobacteria;c__Actinomycetia;o__Corynebacteriales;f__Corynebacteriaceae;g__Corynebacterium;s__Corynebacterium_sp_LK27
g__Arthrobacter;s__Arthrobacter_sp_ISL_69	2.69189e-05	8.09319e-11	4.02323e-06	2.81856e-06	3.4645e-13	2.6323e-07	0.00471098	0.0156612	k__Bacteria;p__Actinobacteria;c__Actinomycetia;o__Micrococcales;f__Micrococcaceae;g__Arthrobacter;s__Arthrobacter_sp_ISL_69
g__Paenibacillus;s__Paenibacillus_odorifer	8.20279e-06	1.0782e-11	1.46847e-06	2.15306e-05	2.21846e-12	6.66102e-07	0.00338405	0.0154641	k__Bacteria;p__Firmicutes;c__Bacilli;o__Bacillales;f__Paenibacillaceae;g__Paenibacillus;s__Paenibacillus_odorifer
g__Brevibacterium;s__Brevibacterium_rongguiense	9.21003e-06	4.58214e-12	9.57302e-07	2.04214e-05	8.93264e-12	1.33661e-06	0.00416519	0.0155489	k__Bacteria;p__Actinobacteria;c__Actinomycetia;o__Micrococcales;f__Brevibacteriaceae;g__Brevibacterium;s__Brevibacterium_rongguiense
g__Streptomyces;s__Streptomyces_ipomoeae	7.76817e-06	2.84432e-12	7.5423e-07	2.17853e-05	1.87353e-12	6.12132e-07	0.00168833	0.0154406	k__Bacteria;p__Actinobacteria;c__Actinomycetia;o__Streptomycetales;f__Streptomycetaceae;g__Streptomyces;s__Streptomyces_ipomoeae
g__Sporosarcina;s__Sporosarcina_limicola	2.62114e-06	4.04594e-12	8.99549e-07	2.68825e-05	9.50982e-12	1.37912e-06	0.001613	0.0154396	k__Bacteria;p__Firmicutes;c__Bacilli;o__Bacillales;f__Planococcaceae;g__Sporosarcina;s__Sporosarcina_limicola
g__Marinobacter;s__Marinobacter_sp_B9_2	2.45448e-05	2.51246e-11	2.24163e-06	4.71547e-06	2.96355e-13	2.43456e-07	0.0031647	0.0154641	k__Bacteria;p__Proteobacteria;c__Gammaproteobacteria;o__Pseudomonadales;f__Marinobacteraceae;g__Marinobacter;s__Marinobacter_sp_B9_2
g__Acinetobacter;s__Acinetobacter_towneri	4.59582e-07	3.09491e-13	2.48794e-07	2.84333e-05	9.70289e-13	4.4052e-07	0.000161743	0.0152519	k__Bacteria;p__Proteobacteria;c__Gammaproteobacteria;o__Moraxellales;f__Moraxellaceae;g__Acinetobacter;s__Acinetobacter_towneri
g__Nesterenkonia;s__Nesterenkonia_cremea	5.2727e-07	9.64763e-13	4.39264e-07	2.81664e-05	2.79407e-12	7.47538e-07	0.000467504	0.0153879	k__Bacteria;p__Actinobacteria;c__Actinomycetia;o__Micrococcales;f__Micrococcaceae;g__Nesterenkonia;s__Nesterenkonia_cremea
g__Nosocomiicoccus;s__Nosocomiicoccus_sp_HMSC09A07	8.61935e-06	1.81975e-12	6.03283e-07	1.99663e-05	9.1367e-13	4.27474e-07	0.0015288	0.0154385	k__Bacteria;p__Firmicutes;c__Bacilli;o__Bacillales;f__Staphylococcaceae;g__Nosocomiicoccus;s__Nosocomiicoccus_sp_HMSC09A07
g__Corynebacterium;s__Corynebacterium_sanguinis	6.5566e-06	9.04071e-12	1.34467e-06	2.19798e-05	3.13801e-12	7.92213e-07	0.00281019	0.0154641	k__Bacteria;p__Actinobacteria;c__Actinomycetia;o__Corynebacteriales;f__Corynebacteriaceae;g__Corynebacterium;s__Corynebacterium_sanguinis
g__Aequorivita;s__Aequorivita_sp_H23M31	7.68885e-07	9.30982e-13	4.31505e-07	2.77175e-05	3.22861e-12	8.03568e-07	0.000525111	0.0153959	k__Bacteria;p__Bacteroidota;c__Flavobacteriia;o__Flavobacteriales;f__Flavobacteriaceae;g__Aequorivita;s__Aequorivita_sp_H23M31
g__Streptomyces;s__Streptomyces_sp_ADI92_24	1.2129e-05	6.74039e-12	1.16107e-06	1.6338e-05	2.61315e-12	7.22932e-07	0.0128562	0.0296271	k__Bacteria;p__Actinobacteria;c__Actinomycetia;o__Streptomycetales;f__Streptomycetaceae;g__Streptomyces;s__Streptomyces_sp_ADI92_24
g__Arthrobacter;s__Arthrobacter_sp_Hiyo1	6.12701e-06	7.61437e-12	1.23405e-06	2.22329e-05	1.43015e-12	5.34817e-07	0.00220236	0.0154453	k__Bacteria;p__Actinobacteria;c__Actinomycetia;o__Micrococcales;f__Micrococcaceae;g__Arthrobacter;s__Arthrobacter_sp_Hiyo1
g__Arthrobacter;s__Arthrobacter_sp_9V	1.12557e-05	1.84002e-12	6.06633e-07	1.70645e-05	1.13363e-11	1.50574e-06	0.00854554	0.02077	k__Bacteria;p__Actinobacteria;c__Actinomycetia;o__Micrococcales;f__Micrococcaceae;g__Arthrobacter;s__Arthrobacter_sp_9V
g__Rhizobium;s__Rhizobium_etli	7.02595e-06	3.18254e-12	7.97815e-07	2.1284e-05	6.92763e-12	1.17708e-06	0.00276366	0.0154641	k__Bacteria;p__Proteobacteria;c__Alphaproteobacteria;o__Hyphomicrobiales;f__Rhizobiaceae;g__Rhizobium;s__Rhizobium_etli
g__Colletotrichum;s__Colletotrichum_tanaceti	6.19713e-06	1.07515e-12	4.63713e-07	2.2053e-05	3.19407e-12	7.99259e-07	0.00128287	0.0154342	k__Eukaryota;p__Ascomycota;c__Sordariomycetes;o__Glomerellales;f__Glomerellaceae;g__Colletotrichum;s__Colletotrichum_tanaceti
g__Corynebacterium;s__Corynebacterium_belfantii	3.29227e-06	1.11553e-12	4.72341e-07	2.49526e-05	1.81196e-12	6.01989e-07	0.000569424	0.0154009	k__Bacteria;p__Actinobacteria;c__Actinomycetia;o__Corynebacteriales;f__Corynebacteriaceae;g__Corynebacterium;s__Corynebacterium_belfantii
g__Corynebacterium;s__Corynebacterium_appendicis	7.66127e-06	1.09543e-11	1.48016e-06	2.0532e-05	2.54883e-12	7.13978e-07	0.00359453	0.0154735	k__Bacteria;p__Actinobacteria;c__Actinomycetia;o__Corynebacteriales;f__Corynebacteriaceae;g__Corynebacterium;s__Corynebacterium_appendicis
g__Thauera;s__Thauera_phenylacetica	5.31797e-06	1.15982e-12	4.81627e-07	2.28321e-05	2.03292e-12	6.37639e-07	0.000872969	0.0154217	k__Bacteria;p__Proteobacteria;c__Betaproteobacteria;o__Rhodocyclales;f__Zoogloeaceae;g__Thauera;s__Thauera_phenylacetica
g__Glutamicibacter;s__Glutamicibacter_creatinolyticus	4.36856e-06	4.65053e-12	9.6442e-07	2.37795e-05	7.20431e-12	1.20036e-06	0.00205613	0.0154442	k__Bacteria;p__Actinobacteria;c__Actinomycetia;o__Micrococcales;f__Micrococcaceae;g__Glutamicibacter;s__Glutamicibacter_creatinolyticus
g__Staphylococcus;s__Staphylococcus_sp_GDY8P168P_1	2.34819e-05	2.57333e-11	2.26863e-06	4.50509e-06	5.52579e-13	3.32439e-07	0.00337962	0.0154641	k__Bacteria;p__Firmicutes;c__Bacilli;o__Bacillales;f__Staphylococcaceae;g__Staphylococcus;s__Staphylococcus_sp_GDY8P168P_1
g__Brevibacterium;s__Brevibacterium_sp_HMSC063G07	6.58434e-07	1.89156e-13	1.94502e-07	2.73063e-05	6.56e-12	1.14543e-06	0.000813146	0.0154188	k__Bacteria;p__Actinobacteria;c__Actinomycetia;o__Micrococcales;f__Brevibacteriaceae;g__Brevibacterium;s__Brevibacterium_sp_HMSC063G07
g__Paracandidimonas;s__Paracandidimonas_soli	3.1182e-07	4.86158e-13	3.1182e-07	2.75655e-05	1.66226e-11	1.82332e-06	0.00161521	0.0154397	k__Bacteria;p__Proteobacteria;c__Betaproteobacteria;o__Burkholderiales;f__Alcaligenaceae;g__Paracandidimonas;s__Paracandidimonas_soli
g__Corynebacterium;s__Corynebacterium_callunae	1.15443e-06	5.77745e-13	3.39925e-07	2.66079e-05	6.66595e-13	3.65129e-07	0.000190547	0.0152831	k__Bacteria;p__Actinobacteria;c__Actinomycetia;o__Corynebacteriales;f__Corynebacteriaceae;g__Corynebacterium;s__Corynebacterium_callunae
g__Membranicola;s__Membranicola_marinus	4.15837e-08	3.24373e-15	2.54705e-08	2.77003e-05	6.39416e-12	1.13085e-06	0.000746677	0.0154151	k__Bacteria;p__Bacteroidota;c__Saprospiria;o__Saprospirales;f__Saprospiraceae;g__Membranicola;s__Membranicola_marinus
g__Faecalicoccus;s__Faecalicoccus_pleomorphus	1.00081e-05	2.32739e-11	2.15749e-06	1.7692e-05	3.50458e-12	8.37207e-07	0.0102048	0.0240897	k__Bacteria;p__Firmicutes;c__Erysipelotrichia;o__Erysipelotrichales;f__Erysipelotrichaceae;g__Faecalicoccus;s__Faecalicoccus_pleomorphus
g__Corynebacterium;s__Corynebacterium_gerontici	5.28404e-06	1.81268e-12	6.02109e-07	2.23918e-05	3.65978e-12	8.55545e-07	0.00138922	0.0154362	k__Bacteria;p__Actinobacteria;c__Actinomycetia;o__Corynebacteriales;f__Corynebacteriaceae;g__Corynebacterium;s__Corynebacterium_gerontici
g__Empedobacter;s__Empedobacter_falsenii	2.65533e-06	1.16115e-12	4.81903e-07	2.49994e-05	5.89531e-13	3.43375e-07	0.000345643	0.0153624	k__Bacteria;p__Bacteroidota;c__Flavobacteriia;o__Flavobacteriales;f__Weeksellaceae;g__Empedobacter;s__Empedobacter_falsenii
g__Oceanisphaera;s__Oceanisphaera_pacifica	0	0	0	2.74671e-05	1.75022e-12	5.91646e-07	0.000217134	0.0153047	k__Bacteria;p__Proteobacteria;c__Gammaproteobacteria;o__Aeromonadales;f__Aeromonadaceae;g__Oceanisphaera;s__Oceanisphaera_pacifica
g__Brevibacterium;s__Brevibacterium_ihuae	5.66534e-06	6.63809e-12	1.15222e-06	2.15766e-05	3.25285e-12	8.06579e-07	0.00239266	0.0154593	k__Bacteria;p__Actinobacteria;c__Actinomycetia;o__Micrococcales;f__Brevibacteriaceae;g__Brevibacterium;s__Brevibacterium_ihuae
g__Brevibacterium;s__Brevibacterium_daeguense	4.62204e-07	2.02279e-13	2.01136e-07	2.67251e-05	3.59774e-12	8.48261e-07	0.000511817	0.0153942	k__Bacteria;p__Actinobacteria;c__Actinomycetia;o__Micrococcales;f__Brevibacteriaceae;g__Brevibacterium;s__Brevibacterium_daeguense
g__Kurthia;s__Kurthia_sibirica	1.46864e-05	1.64518e-12	5.73616e-07	1.23778e-05	2.4591e-12	7.01298e-07	0.0290549	0.0631211	k__Bacteria;p__Firmicutes;c__Bacilli;o__Bacillales;f__Planococcaceae;g__Kurthia;s__Kurthia_sibirica
g__Pseudomonas;s__Pseudomonas_sp_C27_2019	0	0	0	2.69671e-05	2.01207e-12	6.34361e-07	0.00027031	0.0153352	k__Bacteria;p__Proteobacteria;c__Gammaproteobacteria;o__Pseudomonadales;f__Pseudomonadaceae;g__Pseudomonas;s__Pseudomonas_sp_C27_2019
g__Methylorubrum;s__Methylorubrum_podarium	6.13954e-06	1.8907e-12	6.1493e-07	2.07982e-05	1.59158e-12	5.64194e-07	0.00123412	0.0154331	k__Bacteria;p__Proteobacteria;c__Alphaproteobacteria;o__Hyphomicrobiales;f__Methylobacteriaceae;g__Methylorubrum;s__Methylorubrum_podarium
g__Mitsuokella;s__Mitsuokella_multacida	2.36771e-05	1.98012e-11	1.99004e-06	3.21383e-06	2.41421e-14	6.94869e-08	0.00267504	0.0154641	k__Bacteria;p__Firmicutes;c__Negativicutes;o__Selenomonadales;f__Selenomonadaceae;g__Mitsuokella;s__Mitsuokella_multacida
g__Pusillimonas;s__Pusillimonas_sp_T7_7	0	0	0	2.68169e-05	1.80931e-12	6.0155e-07	0.000239291	0.015319	k__Bacteria;p__Proteobacteria;c__Betaproteobacteria;o__Burkholderiales;f__Alcaligenaceae;g__Pusillimonas;s__Pusillimonas_sp_T7_7
g__Oceanobacillus;s__Oceanobacillus_caeni	1.6385e-05	2.93742e-11	2.42381e-06	1.03914e-05	1.29098e-12	5.0813e-07	0.0378023	0.0811645	k__Bacteria;p__Firmicutes;c__Bacilli;o__Bacillales;f__Bacillaceae;g__Oceanobacillus;s__Oceanobacillus_caeni
g__Virgibacillus;s__Virgibacillus_pantothenticus	9.81739e-07	1.38707e-13	1.66557e-07	2.57545e-05	3.43656e-13	2.62166e-07	9.74889e-05	0.0151173	k__Bacteria;p__Firmicutes;c__Bacilli;o__Bacillales;f__Bacillaceae;g__Virgibacillus;s__Virgibacillus_pantothenticus
g__Chlamydia;s__Chlamydia_psittaci	2.46402e-05	1.01975e-11	1.42811e-06	2.03786e-06	2.54407e-14	7.13312e-08	0.0014712	0.0154376	k__Bacteria;p__Chlamydiae;c__Chlamydiia;o__Chlamydiales;f__Chlamydiaceae;g__Chlamydia;s__Chlamydia_psittaci
g__Neisseria;s__Neisseria_meningitidis	7.16204e-06	1.00026e-11	1.4144e-06	1.94995e-05	4.4633e-12	9.44807e-07	0.00389857	0.0155183	k__Bacteria;p__Proteobacteria;c__Betaproteobacteria;o__Neisseriales;f__Neisseriaceae;g__Neisseria;s__Neisseria_meningitidis
g__Citricoccus;s__Citricoccus_muralis	0	0	0	2.66051e-05	3.97523e-12	8.91653e-07	0.000520679	0.0153953	k__Bacteria;p__Actinobacteria;c__Actinomycetia;o__Micrococcales;f__Micrococcaceae;g__Citricoccus;s__Citricoccus_muralis
g__Arthrobacter;s__Arthrobacter_sp_MYb227	9.42811e-07	4.2108e-13	2.902e-07	2.54951e-05	1.69758e-12	5.8268e-07	0.000347858	0.015363	k__Bacteria;p__Actinobacteria;c__Actinomycetia;o__Micrococcales;f__Micrococcaceae;g__Arthrobacter;s__Arthrobacter_sp_MYb227
g__Rhodococcus;s__Rhodococcus_wratislaviensis	4.38337e-06	1.28807e-12	5.07557e-07	2.20311e-05	2.78473e-12	7.46289e-07	0.00103693	0.0154279	k__Bacteria;p__Actinobacteria;c__Actinomycetia;o__Corynebacteriales;f__Nocardiaceae;g__Rhodococcus;s__Rhodococcus_wratislaviensis
g__Lacticaseibacillus;s__Lacticaseibacillus_paracasei	2.38213e-05	2.73334e-10	7.39371e-06	2.5121e-06	6.3717e-13	3.56979e-07	0.0164175	0.0369434	k__Bacteria;p__Firmicutes;c__Bacilli;o__Lactobacillales;f__Lactobacillaceae;g__Lacticaseibacillus;s__Lacticaseibacillus_paracasei
g__Kocuria;s__Kocuria_tytonis	8.79613e-06	2.54096e-12	7.12875e-07	1.75211e-05	6.03674e-12	1.09879e-06	0.00424938	0.0155489	k__Bacteria;p__Actinobacteria;c__Actinomycetia;o__Micrococcales;f__Micrococcaceae;g__Kocuria;s__Kocuria_tytonis
g__Isoptericola;s__Isoptericola_variabilis	1.04151e-05	5.17737e-12	1.01758e-06	1.58214e-05	2.02354e-12	6.36166e-07	0.0061226	0.0167215	k__Bacteria;p__Actinobacteria;c__Actinomycetia;o__Micrococcales;f__Promicromonosporaceae;g__Isoptericola;s__Isoptericola_variabilis
g__Aliicoccus;s__Aliicoccus_persicus	5.22119e-07	3.68386e-13	2.71435e-07	2.5597e-05	1.46523e-12	5.41338e-07	0.00028582	0.0153419	k__Bacteria;p__Firmicutes;c__Bacilli;o__Bacillales;f__Staphylococcaceae;g__Aliicoccus;s__Aliicoccus_persicus
g__Brevibacterium;s__Brevibacterium_sp_HMSC08F02	6.15421e-07	5.45201e-13	3.30212e-07	2.54333e-05	6.12295e-12	1.10661e-06	0.000910635	0.0154233	k__Bacteria;p__Actinobacteria;c__Actinomycetia;o__Micrococcales;f__Brevibacteriaceae;g__Brevibacterium;s__Brevibacterium_sp_HMSC08F02
g__Gordonia;s__Gordonia_humi	1.61191e-05	8.86521e-12	1.33156e-06	9.79538e-06	4.52483e-13	3.00826e-07	0.00594141	0.016504	k__Bacteria;p__Actinobacteria;c__Actinomycetia;o__Corynebacteriales;f__Gordoniaceae;g__Gordonia;s__Gordonia_humi
g__Bifidobacterium;s__Bifidobacterium_bifidum	6.90325e-06	4.11991e-12	9.07735e-07	1.89833e-05	6.00252e-13	3.46483e-07	0.00210266	0.0154446	k__Bacteria;p__Actinobacteria;c__Actinomycetia;o__Bifidobacteriales;f__Bifidobacteriaceae;g__Bifidobacterium;s__Bifidobacterium_bifidum
g__Salmonella;s__Salmonella_sp_zj_f60	2.36147e-05	2.03751e-10	6.38358e-06	2.23956e-06	4.68201e-13	3.06007e-07	0.0100133	0.0237018	k__Bacteria;p__Proteobacteria;c__Gammaproteobacteria;o__Enterobacterales;f__Enterobacteriaceae;g__Salmonella;s__Salmonella_sp_zj_f60
g__Corynebacterium;s__Corynebacterium_sp_HFH0082	4.97007e-06	6.06106e-12	1.10101e-06	2.0882e-05	2.91343e-12	7.63338e-07	0.00223338	0.0154455	k__Bacteria;p__Actinobacteria;c__Actinomycetia;o__Corynebacteriales;f__Corynebacteriaceae;g__Corynebacterium;s__Corynebacterium_sp_HFH0082
g__Kocuria;s__Kocuria_palustris	2.04835e-06	1.94248e-12	6.23294e-07	2.37379e-05	6.8195e-12	1.16786e-06	0.00138479	0.0154362	k__Bacteria;p__Actinobacteria;c__Actinomycetia;o__Micrococcales;f__Micrococcaceae;g__Kocuria;s__Kocuria_palustris
g__Cerasibacillus;s__Cerasibacillus_quisquiliarum	2.27389e-07	1.45802e-13	1.70764e-07	2.54264e-05	1.00381e-12	4.48064e-07	0.000179468	0.0152723	k__Bacteria;p__Firmicutes;c__Bacilli;o__Bacillales;f__Bacillaceae;g__Cerasibacillus;s__Cerasibacillus_quisquiliarum
g__Citricoccus;s__Citricoccus_sp_K5	2.24661e-06	1.46743e-12	5.41744e-07	2.32802e-05	2.9608e-12	7.6952e-07	0.000846381	0.0154205	k__Bacteria;p__Actinobacteria;c__Actinomycetia;o__Micrococcales;f__Micrococcaceae;g__Citricoccus;s__Citricoccus_sp_K5
g__Frankia;s__Frankia_sp_CcI49	2.20987e-05	2.91469e-11	2.41441e-06	3.37214e-06	1.6619e-13	1.82313e-07	0.00363491	0.0154848	k__Bacteria;p__Actinobacteria;c__Actinomycetia;o__Frankiales;f__Frankiaceae;g__Frankia;s__Frankia_sp_CcI49
g__Lactiplantibacillus;s__Lactiplantibacillus_mudanjiangensis	2.24592e-05	9.68532e-12	1.39178e-06	2.85355e-06	3.50806e-13	2.6488e-07	0.00180133	0.0154419	k__Bacteria;p__Firmicutes;c__Bacilli;o__Lactobacillales;f__Lactobacillaceae;g__Lactiplantibacillus;s__Lactiplantibacillus_mudanjiangensis
g__Streptomyces;s__Streptomyces_violaceusniger	8.49528e-06	2.31923e-12	6.81062e-07	1.67946e-05	2.16344e-12	6.5779e-07	0.00318021	0.0154641	k__Bacteria;p__Actinobacteria;c__Actinomycetia;o__Streptomycetales;f__Streptomycetaceae;g__Streptomyces;s__Streptomyces_violaceusniger
g__Elizabethkingia;s__Elizabethkingia_sp_JS20170427COW	3.21959e-07	3.69025e-13	2.71671e-07	2.49276e-05	1.66334e-12	5.76774e-07	0.000327917	0.0153571	k__Bacteria;p__Bacteroidota;c__Flavobacteriia;o__Flavobacteriales;f__Weeksellaceae;g__Elizabethkingia;s__Elizabethkingia_sp_JS20170427COW
g__Arthrobacter;s__Arthrobacter_sp_HMSC08H08	2.43934e-07	1.35792e-13	1.64798e-07	2.49295e-05	2.01442e-12	6.34731e-07	0.00035229	0.0153642	k__Bacteria;p__Actinobacteria;c__Actinomycetia;o__Micrococcales;f__Micrococcaceae;g__Arthrobacter;s__Arthrobacter_sp_HMSC08H08
g__Chroococcidiopsis;s__Chroococcidiopsis_cubana	7.9801e-06	7.13873e-11	3.77855e-06	1.71785e-05	2.65279e-12	7.28395e-07	0.0403107	0.0862582	k__Bacteria;p__Cyanobacteria;c__unclassified_Cyanobacteria_class;o__Chroococcidiopsidales;f__Chroococcidiopsidaceae;g__Chroococcidiopsis;s__Chroococcidiopsis_cubana
g__unclassified_Gammaproteobacteria_genus;s__Gammaproteobacteria_bacterium	5.91283e-06	2.56918e-11	2.26679e-06	1.92229e-05	1.1385e-11	1.50898e-06	0.00566248	0.01622	k__Bacteria;p__Proteobacteria;c__Gammaproteobacteria;o__unclassified_Gammaproteobacteria_order;f__unclassified_Gammaproteobacteria_family;g__unclassified_Gammaproteobacteria_genus;s__Gammaproteobacteria_bacterium
g__Maribellus;s__Maribellus_luteus	1.88295e-05	2.99335e-11	2.44677e-06	6.21423e-06	7.20699e-13	3.79657e-07	0.00545716	0.0160809	k__Bacteria;p__Bacteroidota;c__Bacteroidia;o__Marinilabiliales;f__Prolixibacteraceae;g__Maribellus;s__Maribellus_luteus
g__Ceratobasidium;s__Ceratobasidium_theobromae	8.67108e-06	3.70813e-12	8.61178e-07	1.62844e-05	3.34755e-12	8.18236e-07	0.00440842	0.0155746	k__Eukaryota;p__Basidiomycota;c__Agaricomycetes;o__Cantharellales;f__Ceratobasidiaceae;g__Ceratobasidium;s__Ceratobasidium_theobromae
g__Brevibacterium;s__Brevibacterium_sp_RIT_803	3.24627e-06	1.32237e-12	5.14271e-07	2.16918e-05	4.66127e-12	9.65533e-07	0.00132275	0.015435	k__Bacteria;p__Actinobacteria;c__Actinomycetia;o__Micrococcales;f__Brevibacteriaceae;g__Brevibacterium;s__Brevibacterium_sp_RIT_803
g__Paracholeplasma;s__Paracholeplasma_brassicae	1.5195e-05	7.90997e-12	1.25777e-06	9.7013e-06	2.34191e-12	6.84385e-07	0.00744682	0.0187799	k__Bacteria;p__Tenericutes;c__Mollicutes;o__Acholeplasmatales;f__Acholeplasmataceae;g__Paracholeplasma;s__Paracholeplasma_brassicae
g__Amphibacillus;s__Amphibacillus_xylanus	1.44392e-07	5.26878e-14	1.02653e-07	2.44722e-05	5.91592e-12	1.08774e-06	0.000850812	0.0154207	k__Bacteria;p__Firmicutes;c__Bacilli;o__Bacillales;f__Bacillaceae;g__Amphibacillus;s__Amphibacillus_xylanus
g__unclassified_Bacteria_genus;s__bacterium_HR13	1.10618e-05	2.81804e-12	7.50738e-07	1.35208e-05	2.76912e-12	7.44193e-07	0.0463646	0.0986078	k__Bacteria;p__unclassified_Bacteria_phylum;c__unclassified_Bacteria_class;o__unclassified_Bacteria_order;f__unclassified_Bacteria_family;g__unclassified_Bacteria_genus;s__bacterium_HR13
g__Lactococcus;s__Lactococcus_cremoris	4.62224e-07	2.20714e-13	2.10102e-07	2.40992e-05	3.07959e-13	2.48177e-07	0.000115214	0.0151691	k__Bacteria;p__Firmicutes;c__Bacilli;o__Lactobacillales;f__Streptococcaceae;g__Lactococcus;s__Lactococcus_cremoris
g__Xanthomonas;s__Xanthomonas_citri	4.50891e-06	1.27273e-12	5.04526e-07	1.99801e-05	6.57497e-12	1.14673e-06	0.00212925	0.0154448	k__Bacteria;p__Proteobacteria;c__Gammaproteobacteria;o__Xanthomonadales;f__Xanthomonadaceae;g__Xanthomonas;s__Xanthomonas_citri
g__Limosilactobacillus;s__Limosilactobacillus_coleohominis	1.71157e-05	1.43785e-11	1.69579e-06	7.30906e-06	4.09908e-12	9.05437e-07	0.00544461	0.016071	k__Bacteria;p__Firmicutes;c__Bacilli;o__Lactobacillales;f__Lactobacillaceae;g__Limosilactobacillus;s__Limosilactobacillus_coleohominis
g__Ruoffia;s__Ruoffia_tabacinasalis	6.81029e-07	1.51314e-13	1.73962e-07	2.36902e-05	5.91758e-12	1.08789e-06	0.00095938	0.0154252	k__Bacteria;p__Firmicutes;c__Bacilli;o__Lactobacillales;f__Aerococcaceae;g__Ruoffia;s__Ruoffia_tabacinasalis
g__Streptomyces;s__Streptomyces_sp_KY70	8.32358e-06	3.16833e-12	7.96032e-07	1.59846e-05	1.17547e-12	4.84866e-07	0.00340177	0.0154641	k__Bacteria;p__Actinobacteria;c__Actinomycetia;o__Streptomycetales;f__Streptomycetaceae;g__Streptomyces;s__Streptomyces_sp_KY70
g__Tomitella;s__Tomitella_fengzijianii	2.4198e-07	2.92772e-13	2.4198e-07	2.40127e-05	3.11009e-12	7.88681e-07	0.000545052	0.0153983	k__Bacteria;p__Actinobacteria;c__Actinomycetia;o__Corynebacteriales;f__unclassified_Corynebacteriales_family;g__Tomitella;s__Tomitella_fengzijianii
g__Corynebacterium;s__Corynebacterium_vitaeruminis	6.55188e-06	1.49296e-11	1.72798e-06	1.76341e-05	2.68024e-12	7.32153e-07	0.00476071	0.0156847	k__Bacteria;p__Actinobacteria;c__Actinomycetia;o__Corynebacteriales;f__Corynebacteriaceae;g__Corynebacterium;s__Corynebacterium_vitaeruminis
g__Herbaspirillum;s__Herbaspirillum_rubrisubalbicans	2.19487e-05	2.25099e-11	2.12179e-06	2.17158e-06	3.53726e-13	2.6598e-07	0.00301182	0.0154641	k__Bacteria;p__Proteobacteria;c__Betaproteobacteria;o__Burkholderiales;f__Oxalobacteraceae;g__Herbaspirillum;s__Herbaspirillum_rubrisubalbicans
g__Staphylococcus;s__Staphylococcus_auricularis	1.44183e-05	9.10376e-13	4.26703e-07	9.69752e-06	1.23933e-12	4.97862e-07	0.00393968	0.0155224	k__Bacteria;p__Firmicutes;c__Bacilli;o__Bacillales;f__Staphylococcaceae;g__Staphylococcus;s__Staphylococcus_auricularis
g__Cryobacterium;s__Cryobacterium_sp_SO1	5.87445e-06	4.22983e-12	9.19765e-07	1.82072e-05	3.07047e-12	7.83642e-07	0.00269941	0.0154641	k__Bacteria;p__Actinobacteria;c__Actinomycetia;o__Micrococcales;f__Microbacteriaceae;g__Cryobacterium;s__Cryobacterium_sp_SO1
g__Williamsia;s__Williamsia_sp_D3	8.48488e-06	3.64636e-12	8.53974e-07	1.53648e-05	6.73552e-13	3.67029e-07	0.0038033	0.0155019	k__Bacteria;p__Actinobacteria;c__Actinomycetia;o__Corynebacteriales;f__Nocardiaceae;g__Williamsia;s__Williamsia_sp_D3
g__Oerskovia;s__Oerskovia_enterophila	9.19757e-06	8.24649e-12	1.28425e-06	1.46232e-05	3.13208e-12	7.91465e-07	0.00845076	0.0205809	k__Bacteria;p__Actinobacteria;c__Actinomycetia;o__Micrococcales;f__Cellulomonadaceae;g__Oerskovia;s__Oerskovia_enterophila
g__Corynebacterium;s__Corynebacterium_durum	1.41844e-05	3.96821e-12	8.90866e-07	9.5994e-06	1.02154e-13	1.42936e-07	0.00547686	0.0161051	k__Bacteria;p__Actinobacteria;c__Actinomycetia;o__Corynebacteriales;f__Corynebacteriaceae;g__Corynebacterium;s__Corynebacterium_durum
g__Streptomyces;s__Streptomyces_sp_ADI98_12	1.0368e-05	2.26167e-12	6.72558e-07	1.33118e-05	7.8794e-13	3.96974e-07	0.00773609	0.0192519	k__Bacteria;p__Actinobacteria;c__Actinomycetia;o__Streptomycetales;f__Streptomycetaceae;g__Streptomyces;s__Streptomyces_sp_ADI98_12
g__Salinicoccus;s__Salinicoccus_luteus	4.85842e-07	2.53095e-13	2.24987e-07	2.3151e-05	1.47469e-12	5.43081e-07	0.000330133	0.0153578	k__Bacteria;p__Firmicutes;c__Bacilli;o__Bacillales;f__Staphylococcaceae;g__Salinicoccus;s__Salinicoccus_luteus
g__Mastadenovirus;s__Ovine_mastadenovirus_A	0	0	0	2.36261e-05	1.20745e-11	1.55399e-06	0.00154874	0.0154388	k__Viruses;p__Preplasmiviricota;c__Tectiliviricetes;o__Rowavirales;f__Adenoviridae;g__Mastadenovirus;s__Ovine_mastadenovirus_A
g__Virgibacillus;s__Virgibacillus_salexigens	5.08593e-06	6.81269e-12	1.16728e-06	1.85354e-05	4.91365e-13	3.13485e-07	0.00243476	0.0154593	k__Bacteria;p__Firmicutes;c__Bacilli;o__Bacillales;f__Bacillaceae;g__Virgibacillus;s__Virgibacillus_salexigens
g__Nakamurella;s__Nakamurella_silvestris	2.06157e-05	8.22785e-12	1.2828e-06	2.98528e-06	3.00879e-13	2.45307e-07	0.00187666	0.0154426	k__Bacteria;p__Actinobacteria;c__Actinomycetia;o__Nakamurellales;f__Nakamurellaceae;g__Nakamurella;s__Nakamurella_silvestris
g__Macrococcus;s__Macrococcus_sp_DPC7161	1.0842e-07	5.87742e-14	1.0842e-07	2.34355e-05	1.32685e-12	5.15142e-07	0.000241507	0.0153203	k__Bacteria;p__Firmicutes;c__Bacilli;o__Bacillales;f__Staphylococcaceae;g__Macrococcus;s__Macrococcus_sp_DPC7161
g__Rathayibacter;s__Rathayibacter_tanaceti	6.02861e-06	2.44075e-12	6.98677e-07	1.72387e-05	5.15563e-12	1.01544e-06	0.00307164	0.0154641	k__Bacteria;p__Actinobacteria;c__Actinomycetia;o__Micrococcales;f__Microbacteriaceae;g__Rathayibacter;s__Rathayibacter_tanaceti
g__Dietzia;s__Dietzia_alimentaria	1.36585e-05	1.31556e-11	1.62207e-06	9.42763e-06	2.30791e-12	6.79398e-07	0.038889	0.0832415	k__Bacteria;p__Actinobacteria;c__Actinomycetia;o__Corynebacteriales;f__Dietziaceae;g__Dietzia;s__Dietzia_alimentaria
g__Bacillus;s__Bacillus_sp_JCM_19047	8.71218e-06	7.03757e-12	1.18639e-06	1.43732e-05	1.66294e-12	5.76705e-07	0.00643525	0.0171649	k__Bacteria;p__Firmicutes;c__Bacilli;o__Bacillales;f__Bacillaceae;g__Bacillus;s__Bacillus_sp_JCM_19047
g__Staphylococcus;s__Staphylococcus_pasteuri	1.76297e-05	4.5728e-11	3.02417e-06	5.44408e-06	2.07549e-12	6.44281e-07	0.00718193	0.0183238	k__Bacteria;p__Firmicutes;c__Bacilli;o__Bacillales;f__Staphylococcaceae;g__Staphylococcus;s__Staphylococcus_pasteuri
g__Corynebacterium;s__Corynebacterium_sp_ATCC_6931	3.10713e-06	8.02157e-12	1.26662e-06	1.99476e-05	5.90578e-12	1.08681e-06	0.00273264	0.0154641	k__Bacteria;p__Actinobacteria;c__Actinomycetia;o__Corynebacteriales;f__Corynebacteriaceae;g__Corynebacterium;s__Corynebacterium_sp_ATCC_6931
g__unclassified_Viruses_genus;s__Prokaryotic_dsDNA_virus_sp	0	0	0	2.29447e-05	2.16878e-12	6.58601e-07	0.000398818	0.0153754	k__Viruses;p__unclassified_Viruses_phylum;c__unclassified_Viruses_class;o__unclassified_Viruses_order;f__unclassified_Viruses_family;g__unclassified_Viruses_genus;s__Prokaryotic_dsDNA_virus_sp
g__Sporosarcina;s__Sporosarcina_sp_6E9	2.07857e-07	6.42557e-14	1.13363e-07	2.27011e-05	5.07502e-12	1.00747e-06	0.000859675	0.0154211	k__Bacteria;p__Firmicutes;c__Bacilli;o__Bacillales;f__Planococcaceae;g__Sporosarcina;s__Sporosarcina_sp_6E9
g__Zobellia;s__Zobellia_laminariae	2.15929e-05	3.3117e-11	2.57359e-06	1.0959e-06	2.74625e-13	2.34361e-07	0.00355244	0.0154735	k__Bacteria;p__Bacteroidota;c__Flavobacteriia;o__Flavobacteriales;f__Flavobacteriaceae;g__Zobellia;s__Zobellia_laminariae
g__Rossellomorea;s__Rossellomorea_aquimaris	2.00214e-05	9.28466e-12	1.36269e-06	2.64246e-06	5.97064e-13	3.45561e-07	0.00212703	0.0154448	k__Bacteria;p__Firmicutes;c__Bacilli;o__Bacillales;f__Bacillaceae;g__Rossellomorea;s__Rossellomorea_aquimaris
g__Salegentibacter;s__Salegentibacter_echinorum	4.61956e-08	1.06701e-14	4.61956e-08	2.23689e-05	2.55907e-12	7.15412e-07	0.00048966	0.0153912	k__Bacteria;p__Bacteroidota;c__Flavobacteriia;o__Flavobacteriales;f__Flavobacteriaceae;g__Salegentibacter;s__Salegentibacter_echinorum
g__Brachybacterium;s__Brachybacterium_epidermidis	6.45802e-06	5.27989e-12	1.02761e-06	1.59525e-05	3.73679e-12	8.64499e-07	0.00399951	0.0155289	k__Bacteria;p__Actinobacteria;c__Actinomycetia;o__Micrococcales;f__Dermabacteraceae;g__Brachybacterium;s__Brachybacterium_epidermidis
g__Bacillus;s__Bacillus_sp_WMMC1349	1.32243e-05	5.07902e-12	1.00787e-06	9.1428e-06	2.65829e-12	7.29149e-07	0.0105374	0.024766	k__Bacteria;p__Firmicutes;c__Bacilli;o__Bacillales;f__Bacillaceae;g__Bacillus;s__Bacillus_sp_WMMC1349
g__Pusillimonas;s__Pusillimonas_sp_JR1_69_3_13	0	0	0	2.22958e-05	2.81991e-12	7.50987e-07	0.000522895	0.0153956	k__Bacteria;p__Proteobacteria;c__Betaproteobacteria;o__Burkholderiales;f__Alcaligenaceae;g__Pusillimonas;s__Pusillimonas_sp_JR1_69_3_13
g__Dietzia;s__Dietzia_sp_oral_taxon_368	1.97777e-05	1.64625e-11	1.81452e-06	2.42498e-06	9.70092e-14	1.3929e-07	0.00292541	0.0154641	k__Bacteria;p__Actinobacteria;c__Actinomycetia;o__Corynebacteriales;f__Dietziaceae;g__Dietzia;s__Dietzia_sp_oral_taxon_368
g__Serratia;s__Serratia_marcescens	6.47968e-06	1.69913e-13	1.84343e-07	1.56314e-05	2.09248e-12	6.46912e-07	0.00185229	0.0154424	k__Bacteria;p__Proteobacteria;c__Gammaproteobacteria;o__Enterobacterales;f__Yersiniaceae;g__Serratia;s__Serratia_marcescens
g__Rhodococcus;s__Rhodococcus_qingshengii	1.31665e-05	1.25617e-12	5.01233e-07	8.94155e-06	6.0407e-13	3.47583e-07	0.00409921	0.0155289	k__Bacteria;p__Actinobacteria;c__Actinomycetia;o__Corynebacteriales;f__Nocardiaceae;g__Rhodococcus;s__Rhodococcus_qingshengii
g__Actinomadura;s__Actinomadura_syzygii	1.64188e-05	4.68461e-12	9.67947e-07	5.65711e-06	7.54213e-13	3.88385e-07	0.00266174	0.0154641	k__Bacteria;p__Actinobacteria;c__Actinomycetia;o__Streptosporangiales;f__Thermomonosporaceae;g__Actinomadura;s__Actinomadura_syzygii
g__Citricoccus;s__Citricoccus_sp_SGAir0253	1.63607e-06	4.01252e-13	2.83285e-07	2.03729e-05	1.16585e-12	4.82877e-07	0.000443131	0.0153839	k__Bacteria;p__Actinobacteria;c__Actinomycetia;o__Micrococcales;f__Micrococcaceae;g__Citricoccus;s__Citricoccus_sp_SGAir0253
g__Delftia;s__Delftia_tsuruhatensis	6.80794e-06	1.42161e-12	5.33219e-07	1.50505e-05	3.19557e-12	7.99446e-07	0.00323781	0.0154641	k__Bacteria;p__Proteobacteria;c__Betaproteobacteria;o__Burkholderiales;f__Comamonadaceae;g__Delftia;s__Delftia_tsuruhatensis
g__Aerococcus;s__Aerococcus_sp_HMSC23C02	2.16495e-05	6.2858e-11	3.54565e-06	1.81158e-07	6.77213e-14	1.1638e-07	0.00468218	0.0156612	k__Bacteria;p__Firmicutes;c__Bacilli;o__Lactobacillales;f__Aerococcaceae;g__Aerococcus;s__Aerococcus_sp_HMSC23C02
g__Amycolatopsis;s__Amycolatopsis_marina	1.36579e-05	5.44401e-12	1.04346e-06	8.16576e-06	7.11904e-13	3.77334e-07	0.00559601	0.0161813	k__Bacteria;p__Actinobacteria;c__Actinomycetia;o__Pseudonocardiales;f__Pseudonocardiaceae;g__Amycolatopsis;s__Amycolatopsis_marina
g__Tetrasphaera;s__Tetrasphaera_jenkinsii	8.39344e-06	6.2227e-13	3.5278e-07	1.34205e-05	1.86937e-12	6.11452e-07	0.00397735	0.0155289	k__Bacteria;p__Actinobacteria;c__Actinomycetia;o__Micrococcales;f__Intrasporangiaceae;g__Tetrasphaera;s__Tetrasphaera_jenkinsii
g__Rhodococcus;s__Rhodococcus_fascians	3.42944e-06	4.39662e-12	9.37723e-07	1.83385e-05	4.88244e-12	9.88174e-07	0.00247021	0.0154593	k__Bacteria;p__Actinobacteria;c__Actinomycetia;o__Corynebacteriales;f__Nocardiaceae;g__Rhodococcus;s__Rhodococcus_fascians
g__Globicatella;s__Globicatella_sulfidifaciens	4.06281e-06	9.53028e-12	1.3806e-06	1.7675e-05	4.37817e-12	9.35754e-07	0.00344387	0.0154641	k__Bacteria;p__Firmicutes;c__Bacilli;o__Lactobacillales;f__Aerococcaceae;g__Globicatella;s__Globicatella_sulfidifaciens
g__Corynebacterium;s__Corynebacterium_sp_ED61	1.51193e-05	6.20853e-12	1.11432e-06	6.58964e-06	1.54986e-12	5.5675e-07	0.00414008	0.0155402	k__Bacteria;p__Actinobacteria;c__Actinomycetia;o__Corynebacteriales;f__Corynebacteriaceae;g__Corynebacterium;s__Corynebacterium_sp_ED61
g__Flaviflexus;s__Flaviflexus_ciconiae	1.51214e-06	2.11606e-12	6.50547e-07	2.017e-05	1.11763e-12	4.72786e-07	0.000804284	0.0154184	k__Bacteria;p__Actinobacteria;c__Actinomycetia;o__Actinomycetales;f__Actinomycetaceae;g__Flaviflexus;s__Flaviflexus_ciconiae
g__Bifidobacterium;s__Bifidobacterium_pseudolongum	1.45633e-05	4.95066e-11	3.14664e-06	6.96795e-06	1.68368e-12	5.80289e-07	0.0417703	0.0892447	k__Bacteria;p__Actinobacteria;c__Actinomycetia;o__Bifidobacteriales;f__Bifidobacteriaceae;g__Bifidobacterium;s__Bifidobacterium_pseudolongum
g__Gammaretrovirus;s__RD114_retrovirus	2.07676e-05	1.0675e-10	4.62061e-06	7.62533e-07	1.69109e-13	1.83907e-07	0.00638405	0.0170937	k__Viruses;p__Artverviricota;c__Revtraviricetes;o__Ortervirales;f__Retroviridae;g__Gammaretrovirus;s__RD114_retrovirus
g__Desemzia;s__Desemzia_sp_RIT_804	2.38654e-07	1.07115e-13	1.46366e-07	2.12866e-05	2.74581e-12	7.41055e-07	0.000596012	0.0154036	k__Bacteria;p__Firmicutes;c__Bacilli;o__Lactobacillales;f__Carnobacteriaceae;g__Desemzia;s__Desemzia_sp_RIT_804
g__Staphylococcus;s__Staphylococcus_sp_GDB20D115P1	2.05599e-05	1.49575e-11	1.72959e-06	9.63119e-07	4.67206e-13	3.05682e-07	0.00242147	0.0154593	k__Bacteria;p__Firmicutes;c__Bacilli;o__Bacillales;f__Staphylococcaceae;g__Staphylococcus;s__Staphylococcus_sp_GDB20D115P1
g__Pedobacter;s__Pedobacter_indicus	3.59085e-07	1.77559e-13	1.88446e-07	2.1133e-05	3.48257e-12	8.34574e-07	0.000762186	0.015416	k__Bacteria;p__Bacteroidota;c__Sphingobacteriia;o__Sphingobacteriales;f__Sphingobacteriaceae;g__Pedobacter;s__Pedobacter_indicus
g__Corynebacterium;s__Corynebacterium_ureicelerivorans	1.913e-06	1.30987e-12	5.11833e-07	1.94572e-05	2.70822e-13	2.32733e-07	0.000480798	0.0153899	k__Bacteria;p__Actinobacteria;c__Actinomycetia;o__Corynebacteriales;f__Corynebacteriaceae;g__Corynebacterium;s__Corynebacterium_ureicelerivorans
g__Bacillus;s__Bacillus_sp_FJAT_22090	8.61071e-07	6.66019e-13	3.64971e-07	2.04867e-05	9.2307e-12	1.35873e-06	0.00178804	0.0154417	k__Bacteria;p__Firmicutes;c__Bacilli;o__Bacillales;f__Bacillaceae;g__Bacillus;s__Bacillus_sp_FJAT_22090
g__Lentzea;s__Lentzea_guizhouensis	1.50275e-05	1.52191e-11	1.74466e-06	6.29116e-06	7.87085e-13	3.96758e-07	0.00566839	0.016224	k__Bacteria;p__Actinobacteria;c__Actinomycetia;o__Pseudonocardiales;f__Pseudonocardiaceae;g__Lentzea;s__Lentzea_guizhouensis
g__Nitrosomonas;s__Nitrosomonas_europaea	0	0	0	2.13167e-05	7.35094e-12	1.21251e-06	0.00123191	0.0154331	k__Bacteria;p__Proteobacteria;c__Betaproteobacteria;o__Nitrosomonadales;f__Nitrosomonadaceae;g__Nitrosomonas;s__Nitrosomonas_europaea
g__Marinospirillum;s__Marinospirillum_minutulum	0	0	0	2.12861e-05	3.02551e-12	7.77883e-07	0.000627031	0.0154064	k__Bacteria;p__Proteobacteria;c__Gammaproteobacteria;o__Oceanospirillales;f__Oceanospirillaceae;g__Marinospirillum;s__Marinospirillum_minutulum
g__Microbacterium;s__Microbacterium_sp_T32	6.20673e-06	8.34849e-12	1.29217e-06	1.49916e-05	9.26509e-12	1.36126e-06	0.005887	0.0164511	k__Bacteria;p__Actinobacteria;c__Actinomycetia;o__Micrococcales;f__Microbacteriaceae;g__Microbacterium;s__Microbacterium_sp_T32
g__Bifidobacterium;s__Bifidobacterium_longum_CAG_69	8.46753e-06	3.12575e-12	7.90664e-07	1.2617e-05	4.38345e-13	2.9609e-07	0.00563023	0.0162008	k__Bacteria;p__Actinobacteria;c__Actinomycetia;o__Bifidobacteriales;f__Bifidobacteriaceae;g__Bifidobacterium;s__Bifidobacterium_longum_CAG_69
g__Sphaerotilus;s__Sphaerotilus_natans	8.00447e-06	3.88284e-12	8.81231e-07	1.30694e-05	2.62327e-12	7.24331e-07	0.00623708	0.0168626	k__Bacteria;p__Proteobacteria;c__Betaproteobacteria;o__Burkholderiales;f__Sphaerotilaceae;g__Sphaerotilus;s__Sphaerotilus_natans
g__Arthrobacter;s__Arthrobacter_sp_Hiyo4	3.78307e-06	1.73334e-12	5.88785e-07	1.72592e-05	5.9284e-12	1.08889e-06	0.00249458	0.0154593	k__Bacteria;p__Actinobacteria;c__Actinomycetia;o__Micrococcales;f__Micrococcaceae;g__Arthrobacter;s__Arthrobacter_sp_Hiyo4
g__Nesterenkonia;s__Nesterenkonia_ebinurensis	1.16994e-06	1.14716e-12	4.7899e-07	1.97672e-05	3.52628e-13	2.65567e-07	0.000425406	0.0153807	k__Bacteria;p__Actinobacteria;c__Actinomycetia;o__Micrococcales;f__Micrococcaceae;g__Nesterenkonia;s__Nesterenkonia_ebinurensis
g__Occultella;s__Occultella_kanbiaonis	0	0	0	2.0894e-05	3.67883e-12	8.57769e-07	0.000753323	0.0154155	k__Bacteria;p__Actinobacteria;c__Actinomycetia;o__Micrococcales;f__Ruaniaceae;g__Occultella;s__Occultella_kanbiaonis
g__Staphylococcus;s__Staphylococcus_lloydii	1.49097e-05	1.10475e-11	1.48644e-06	5.97952e-06	5.34519e-13	3.26962e-07	0.00478902	0.0157033	k__Bacteria;p__Firmicutes;c__Bacilli;o__Bacillales;f__Staphylococcaceae;g__Staphylococcus;s__Staphylococcus_lloydii
g__Streptomyces;s__Streptomyces_sp_Ncost_T6T_2b	4.32662e-06	2.89644e-12	7.6111e-07	1.65286e-05	2.54251e-12	7.13093e-07	0.0022841	0.0154592	k__Bacteria;p__Actinobacteria;c__Actinomycetia;o__Streptomycetales;f__Streptomycetaceae;g__Streptomyces;s__Streptomyces_sp_Ncost_T6T_2b
g__Corynebacterium;s__Corynebacterium_mucifaciens	5.87865e-06	2.02884e-12	6.36999e-07	1.49641e-05	1.57023e-12	5.60398e-07	0.00255318	0.0154641	k__Bacteria;p__Actinobacteria;c__Actinomycetia;o__Corynebacteriales;f__Corynebacteriaceae;g__Corynebacterium;s__Corynebacterium_mucifaciens
g__Candidimonas;s__Candidimonas_bauzanensis	0	0	0	2.08315e-05	1.5702e-12	5.60392e-07	0.000363368	0.0153672	k__Bacteria;p__Proteobacteria;c__Betaproteobacteria;o__Burkholderiales;f__Alcaligenaceae;g__Candidimonas;s__Candidimonas_bauzanensis
g__Providencia;s__Providencia_rettgeri	6.29469e-06	5.34773e-12	1.03419e-06	1.441e-05	3.52538e-12	8.39688e-07	0.00464451	0.0156489	k__Bacteria;p__Proteobacteria;c__Gammaproteobacteria;o__Enterobacterales;f__Morganellaceae;g__Providencia;s__Providencia_rettgeri
g__Brooklawnia;s__Brooklawnia_cerclae	1.33965e-05	6.33546e-12	1.12565e-06	7.26561e-06	7.97451e-13	3.99362e-07	0.00538306	0.0160318	k__Bacteria;p__Actinobacteria;c__Actinomycetia;o__Propionibacteriales;f__Propionibacteriaceae;g__Brooklawnia;s__Brooklawnia_cerclae
g__Gammaretrovirus;s__Baboon_endogenous_virus	1.9617e-05	9.08279e-11	4.26211e-06	9.28401e-07	4.30024e-14	9.27388e-08	0.00630404	0.0169517	k__Viruses;p__Artverviricota;c__Revtraviricetes;o__Ortervirales;f__Retroviridae;g__Gammaretrovirus;s__Baboon_endogenous_virus
g__Streptomyces;s__Streptomyces_sp_SolWspMP_sol7th	7.5196e-06	1.00956e-11	1.42095e-06	1.29626e-05	5.20775e-12	1.02056e-06	0.0123481	0.0285883	k__Bacteria;p__Actinobacteria;c__Actinomycetia;o__Streptomycetales;f__Streptomycetaceae;g__Streptomyces;s__Streptomyces_sp_SolWspMP_sol7th
g__Achromobacter;s__Achromobacter_sp_2789STDY5608615	7.83674e-06	1.17685e-12	4.8515e-07	1.26395e-05	2.6834e-12	7.32585e-07	0.00507484	0.0158302	k__Bacteria;p__Proteobacteria;c__Betaproteobacteria;o__Burkholderiales;f__Alcaligenaceae;g__Achromobacter;s__Achromobacter_sp_2789STDY5608615
g__Moheibacter;s__Moheibacter_lacus	0	0	0	2.04662e-05	1.50451e-12	5.48545e-07	0.000358936	0.015366	k__Bacteria;p__Bacteroidota;c__Flavobacteriia;o__Flavobacteriales;f__Weeksellaceae;g__Moheibacter;s__Moheibacter_lacus
g__Corynebacterium;s__Corynebacterium_sp_HMSC062A03	8.90406e-07	3.34277e-13	2.58564e-07	1.95153e-05	3.8888e-12	8.81907e-07	0.000992614	0.0154264	k__Bacteria;p__Actinobacteria;c__Actinomycetia;o__Corynebacteriales;f__Corynebacteriaceae;g__Corynebacterium;s__Corynebacterium_sp_HMSC062A03
g__Gillisia;s__Gillisia_sp_Hel_I_86	0	0	0	2.0282e-05	2.06273e-12	6.42298e-07	0.000469719	0.0153883	k__Bacteria;p__Bacteroidota;c__Flavobacteriia;o__Flavobacteriales;f__Flavobacteriaceae;g__Gillisia;s__Gillisia_sp_Hel_I_86
g__Arthrobacter;s__Arthrobacter_sp_StoSoilB13	4.89573e-06	1.60334e-12	5.66276e-07	1.53382e-05	1.77836e-12	5.96383e-07	0.00204284	0.0154441	k__Bacteria;p__Actinobacteria;c__Actinomycetia;o__Micrococcales;f__Micrococcaceae;g__Arthrobacter;s__Arthrobacter_sp_StoSoilB13
g__Suicoccus;s__Suicoccus_acidiformans	6.39106e-08	2.04228e-14	6.39106e-08	2.01695e-05	9.89116e-13	4.44773e-07	0.000237075	0.0153177	k__Bacteria;p__Firmicutes;c__Bacilli;o__Lactobacillales;f__Aerococcaceae;g__Suicoccus;s__Suicoccus_acidiformans
g__Agrobacterium;s__Agrobacterium_tumefaciens	7.39221e-06	4.25143e-12	9.2211e-07	1.28304e-05	2.83133e-12	7.52507e-07	0.00601896	0.0166127	k__Bacteria;p__Proteobacteria;c__Alphaproteobacteria;o__Hyphomicrobiales;f__Rhizobiaceae;g__Agrobacterium;s__Agrobacterium_tumefaciens
g__Schaalia;s__Schaalia_sp_ZJ405	2.01551e-05	5.22457e-11	3.23251e-06	5.75165e-08	3.1275e-15	2.501e-08	0.00455391	0.015622	k__Bacteria;p__Actinobacteria;c__Actinomycetia;o__Actinomycetales;f__Actinomycetaceae;g__Schaalia;s__Schaalia_sp_ZJ405
g__Capillimicrobium;s__Capillimicrobium_parvum	1.44187e-05	3.4373e-12	8.29132e-07	5.75105e-06	5.45609e-13	3.30336e-07	0.00285894	0.0154641	k__Bacteria;p__Actinobacteria;c__Thermoleophilia;o__Solirubrobacterales;f__Capillimicrobiaceae;g__Capillimicrobium;s__Capillimicrobium_parvum
g__Alkalihalobacillus;s__Alkalihalobacillus_clausii	1.46882e-07	1.07872e-13	1.46882e-07	2.00212e-05	6.82074e-12	1.16797e-06	0.00131832	0.0154349	k__Bacteria;p__Firmicutes;c__Bacilli;o__Bacillales;f__Bacillaceae;g__Alkalihalobacillus;s__Alkalihalobacillus_clausii
g__Nocardia;s__Nocardia_uniformis	1.39517e-05	2.01519e-11	2.00758e-06	6.06975e-06	1.02349e-12	4.52435e-07	0.00748892	0.0188384	k__Bacteria;p__Actinobacteria;c__Actinomycetia;o__Corynebacteriales;f__Nocardiaceae;g__Nocardia;s__Nocardia_uniformis
g__Pseudomonas;s__Pseudomonas_chlororaphis	1.59421e-06	7.66236e-13	3.91468e-07	1.83805e-05	2.2802e-12	6.75307e-07	0.000903988	0.0154231	k__Bacteria;p__Proteobacteria;c__Gammaproteobacteria;o__Pseudomonadales;f__Pseudomonadaceae;g__Pseudomonas;s__Pseudomonas_chlororaphis
g__Thiomicrospira;s__Thiomicrospira_cyclica	0	0	0	1.97922e-05	3.01664e-13	2.45627e-07	9.52733e-05	0.0151095	k__Bacteria;p__Proteobacteria;c__Gammaproteobacteria;o__Thiotrichales;f__Piscirickettsiaceae;g__Thiomicrospira;s__Thiomicrospira_cyclica
g__Lentibacillus;s__Lentibacillus_cibarius	0	0	0	1.97736e-05	3.04567e-12	7.80471e-07	0.000713442	0.015413	k__Bacteria;p__Firmicutes;c__Bacilli;o__Bacillales;f__Bacillaceae;g__Lentibacillus;s__Lentibacillus_cibarius
g__Nocardioides;s__Nocardioides_sp_AX2bis	3.4908e-06	9.61553e-13	4.38532e-07	1.62782e-05	4.32011e-12	9.29528e-07	0.0020938	0.0154445	k__Bacteria;p__Actinobacteria;c__Actinomycetia;o__Propionibacteriales;f__Nocardioidaceae;g__Nocardioides;s__Nocardioides_sp_AX2bis
g__Listeria;s__Listeria_innocua	5.13063e-06	7.68558e-13	3.92061e-07	1.45923e-05	1.42636e-12	5.34109e-07	0.00171049	0.0154409	k__Bacteria;p__Firmicutes;c__Bacilli;o__Bacillales;f__Listeriaceae;g__Listeria;s__Listeria_innocua
g__Helcococcus;s__Helcococcus_ovis	7.1261e-06	7.1225e-12	1.19352e-06	1.25608e-05	1.2569e-12	5.01377e-07	0.00661078	0.0174537	k__Bacteria;p__Firmicutes;c__Tissierellia;o__Tissierellales;f__Peptoniphilaceae;g__Helcococcus;s__Helcococcus_ovis
g__Staphylococcus;s__Staphylococcus_lugdunensis	1.40753e-05	2.37201e-12	6.88769e-07	5.44011e-06	6.4983e-13	3.60508e-07	0.00243698	0.0154593	k__Bacteria;p__Firmicutes;c__Bacilli;o__Bacillales;f__Staphylococcaceae;g__Staphylococcus;s__Staphylococcus_lugdunensis
g__Streptococcus;s__Streptococcus_hillyeri	1.66277e-05	4.60953e-11	3.03629e-06	2.78913e-06	1.19004e-12	4.87861e-07	0.00613909	0.0167399	k__Bacteria;p__Firmicutes;c__Bacilli;o__Lactobacillales;f__Streptococcaceae;g__Streptococcus;s__Streptococcus_hillyeri
g__Salicibibacter;s__Salicibibacter_cibarius	0	0	0	1.93792e-05	6.24734e-12	1.1178e-06	0.00127179	0.015434	k__Bacteria;p__Firmicutes;c__Bacilli;o__Bacillales;f__Bacillaceae;g__Salicibibacter;s__Salicibibacter_cibarius
g__Glutamicibacter;s__Glutamicibacter_sp_V16R2B1	1.768e-06	1.55413e-12	5.57518e-07	1.75922e-05	4.81873e-13	3.10443e-07	0.000726736	0.0154139	k__Bacteria;p__Actinobacteria;c__Actinomycetia;o__Micrococcales;f__Micrococcaceae;g__Glutamicibacter;s__Glutamicibacter_sp_V16R2B1
g__Microbacterium;s__Microbacterium_sp_No_7	2.10364e-06	2.07e-12	6.43428e-07	1.72202e-05	3.28235e-12	8.10228e-07	0.00163737	0.01544	k__Bacteria;p__Actinobacteria;c__Actinomycetia;o__Micrococcales;f__Microbacteriaceae;g__Microbacterium;s__Microbacterium_sp_No_7
g__unclassified_Bacteroidota_genus;s__Bacteroidetes_bacterium	4.54162e-07	3.96874e-13	2.81736e-07	1.87349e-05	2.76314e-12	7.4339e-07	0.000810931	0.0154187	k__Bacteria;p__Bacteroidota;c__unclassified_Bacteroidota_class;o__unclassified_Bacteroidota_order;f__unclassified_Bacteroidota_family;g__unclassified_Bacteroidota_genus;s__Bacteroidetes_bacterium
g__Rhizopus;s__Rhizopus_microsporus	7.89187e-06	1.70683e-12	5.84265e-07	1.12844e-05	1.91242e-12	6.18453e-07	0.00706105	0.0181461	k__Eukaryota;p__Mucoromycota;c__Mucoromycetes;o__Mucorales;f__Rhizopodaceae;g__Rhizopus;s__Rhizopus_microsporus
g__Rhizobium;s__Rhizobium_sp_Root482	0	0	0	1.91346e-05	5.04528e-13	3.17656e-07	0.000139586	0.0152193	k__Bacteria;p__Proteobacteria;c__Alphaproteobacteria;o__Hyphomicrobiales;f__Rhizobiaceae;g__Rhizobium;s__Rhizobium_sp_Root482
g__Halopseudomonas;s__Halopseudomonas_xiamenensis	0	0	0	1.91341e-05	5.51555e-12	1.05029e-06	0.00115436	0.0154312	k__Bacteria;p__Proteobacteria;c__Gammaproteobacteria;o__Pseudomonadales;f__Pseudomonadaceae;g__Halopseudomonas;s__Halopseudomonas_xiamenensis
g__Streptomyces;s__Streptomyces_geysiriensis	1.64403e-05	7.47165e-11	3.86566e-06	2.68804e-06	4.46105e-13	2.98699e-07	0.00868193	0.0210137	k__Bacteria;p__Actinobacteria;c__Actinomycetia;o__Streptomycetales;f__Streptomycetaceae;g__Streptomyces;s__Streptomyces_geysiriensis
g__unclassified_Proteobacteria_genus;s__Proteobacteria_bacterium	0	0	0	1.91252e-05	6.95547e-13	3.72974e-07	0.000188331	0.0152811	k__Bacteria;p__Proteobacteria;c__unclassified_Proteobacteria_class;o__unclassified_Proteobacteria_order;f__unclassified_Proteobacteria_family;g__unclassified_Proteobacteria_genus;s__Proteobacteria_bacterium
g__Enterobacter;s__Enterobacter_sp_AG5470	0	0	0	1.91058e-05	1.07227e-12	4.63092e-07	0.000290251	0.0153437	k__Bacteria;p__Proteobacteria;c__Gammaproteobacteria;o__Enterobacterales;f__Enterobacteriaceae;g__Enterobacter;s__Enterobacter_sp_AG5470
g__Micrococcus;s__Micrococcus_terreus	4.54787e-07	5.36401e-13	3.27537e-07	1.86183e-05	1.98964e-12	6.30816e-07	0.000695716	0.0154118	k__Bacteria;p__Actinobacteria;c__Actinomycetia;o__Micrococcales;f__Micrococcaceae;g__Micrococcus;s__Micrococcus_terreus
g__Jeotgalibaca;s__Jeotgalibaca_ciconiae	4.29942e-06	2.97415e-12	7.71252e-07	1.47293e-05	2.43356e-12	6.97648e-07	0.00275702	0.0154641	k__Bacteria;p__Firmicutes;c__Bacilli;o__Lactobacillales;f__Carnobacteriaceae;g__Jeotgalibaca;s__Jeotgalibaca_ciconiae
g__Spiribacter;s__Spiribacter_sp_E85	0	0	0	1.90244e-05	1.44001e-12	5.36659e-07	0.000389956	0.0153735	k__Bacteria;p__Proteobacteria;c__Gammaproteobacteria;o__Chromatiales;f__Ectothiorhodospiraceae;g__Spiribacter;s__Spiribacter_sp_E85
g__Cellulomonas;s__Cellulomonas_fimi	1.34332e-05	6.84395e-12	1.16995e-06	5.56409e-06	8.14698e-13	4.03658e-07	0.00444609	0.0155746	k__Bacteria;p__Actinobacteria;c__Actinomycetia;o__Micrococcales;f__Cellulomonadaceae;g__Cellulomonas;s__Cellulomonas_fimi
g__Achromobacter;s__Achromobacter_xylosoxidans	4.28605e-06	3.54869e-12	8.42459e-07	1.47035e-05	7.48469e-12	1.22349e-06	0.00403717	0.0155289	k__Bacteria;p__Proteobacteria;c__Betaproteobacteria;o__Burkholderiales;f__Alcaligenaceae;g__Achromobacter;s__Achromobacter_xylosoxidans
g__Parapusillimonas;s__Parapusillimonas_granuli	0	0	0	1.8948e-05	9.76098e-13	4.41837e-07	0.000263663	0.015332	k__Bacteria;p__Proteobacteria;c__Betaproteobacteria;o__Burkholderiales;f__Alcaligenaceae;g__Parapusillimonas;s__Parapusillimonas_granuli
g__Corynebacterium;s__Corynebacterium_sphenisci	1.21409e-05	2.89136e-12	7.60442e-07	6.79127e-06	6.04735e-13	3.47774e-07	0.00441728	0.0155746	k__Bacteria;p__Actinobacteria;c__Actinomycetia;o__Corynebacteriales;f__Corynebacteriaceae;g__Corynebacterium;s__Corynebacterium_sphenisci
g__Shigella;s__Shigella_dysenteriae	9.37262e-08	4.3923e-14	9.37262e-08	1.86605e-05	7.41213e-12	1.21755e-06	0.00154653	0.0154387	k__Bacteria;p__Proteobacteria;c__Gammaproteobacteria;o__Enterobacterales;f__Enterobacteriaceae;g__Shigella;s__Shigella_dysenteriae
g__Salinicoccus;s__Salinicoccus_kekensis	2.9316e-07	7.18463e-14	1.19872e-07	1.84588e-05	3.55443e-12	8.4314e-07	0.000923929	0.0154239	k__Bacteria;p__Firmicutes;c__Bacilli;o__Bacillales;f__Staphylococcaceae;g__Salinicoccus;s__Salinicoccus_kekensis
g__Kocuria;s__Kocuria_varians	5.88011e-06	3.07423e-12	7.84122e-07	1.28362e-05	1.0031e-12	4.47907e-07	0.00365707	0.0154848	k__Bacteria;p__Actinobacteria;c__Actinomycetia;o__Micrococcales;f__Micrococcaceae;g__Kocuria;s__Kocuria_varians
g__Streptomyces;s__Streptomyces_chryseus	5.7471e-06	3.51397e-12	8.38328e-07	1.28869e-05	7.50394e-13	3.874e-07	0.00363934	0.0154848	k__Bacteria;p__Actinobacteria;c__Actinomycetia;o__Streptomycetales;f__Streptomycetaceae;g__Streptomyces;s__Streptomyces_chryseus
g__Corynebacterium;s__Corynebacterium_epidermidicanis	3.73428e-06	4.26937e-12	9.24053e-07	1.48942e-05	2.24754e-12	6.70453e-07	0.00284786	0.0154641	k__Bacteria;p__Actinobacteria;c__Actinomycetia;o__Corynebacteriales;f__Corynebacteriaceae;g__Corynebacterium;s__Corynebacterium_epidermidicanis
g__Pusillimonas;s__Pusillimonas_harenae	0	0	0	1.86165e-05	1.89832e-12	6.16168e-07	0.000507386	0.0153936	k__Bacteria;p__Proteobacteria;c__Betaproteobacteria;o__Burkholderiales;f__Alcaligenaceae;g__Pusillimonas;s__Pusillimonas_harenae
g__Aeromonas;s__Aeromonas_veronii	5.26711e-06	4.1973e-12	9.16221e-07	1.33361e-05	7.00657e-13	3.74341e-07	0.00344609	0.0154641	k__Bacteria;p__Proteobacteria;c__Gammaproteobacteria;o__Aeromonadales;f__Aeromonadaceae;g__Aeromonas;s__Aeromonas_veronii
g__Sinimarinibacterium;s__Sinimarinibacterium_sp_NLF_5_8	0	0	0	1.85788e-05	8.9022e-13	4.21953e-07	0.000248154	0.015324	k__Bacteria;p__Proteobacteria;c__Gammaproteobacteria;o__Nevskiales;f__Sinobacteraceae;g__Sinimarinibacterium;s__Sinimarinibacterium_sp_NLF_5_8
g__Kerstersia;s__Kerstersia_gyiorum	0	0	0	1.85023e-05	7.93529e-12	1.25978e-06	0.00162629	0.0154398	k__Bacteria;p__Proteobacteria;c__Betaproteobacteria;o__Burkholderiales;f__Alcaligenaceae;g__Kerstersia;s__Kerstersia_gyiorum
g__Salinicoccus;s__Salinicoccus_alkaliphilus	2.61137e-07	6.59366e-14	1.14836e-07	1.81793e-05	3.47543e-12	8.33719e-07	0.000930576	0.0154241	k__Bacteria;p__Firmicutes;c__Bacilli;o__Bacillales;f__Staphylococcaceae;g__Salinicoccus;s__Salinicoccus_alkaliphilus
g__Salinisphaera;s__Salinisphaera_hydrothermalis	0	0	0	1.84301e-05	2.75973e-13	2.34935e-07	9.97046e-05	0.0151248	k__Bacteria;p__Proteobacteria;c__Gammaproteobacteria;o__Salinisphaerales;f__Salinisphaeraceae;g__Salinisphaera;s__Salinisphaera_hydrothermalis
g__Flaviflexus;s__Flaviflexus_equikiangi	7.99556e-07	1.34684e-13	1.64124e-07	1.76058e-05	4.70133e-12	9.69673e-07	0.00128951	0.0154343	k__Bacteria;p__Actinobacteria;c__Actinomycetia;o__Actinomycetales;f__Actinomycetaceae;g__Flaviflexus;s__Flaviflexus_equikiangi
g__Pusillimonas;s__Pusillimonas_sp_ANT_WB101	0	0	0	1.84043e-05	9.70275e-12	1.39304e-06	0.00191876	0.015443	k__Bacteria;p__Proteobacteria;c__Betaproteobacteria;o__Burkholderiales;f__Alcaligenaceae;g__Pusillimonas;s__Pusillimonas_sp_ANT_WB101
g__Glutamicibacter;s__Glutamicibacter_arilaitensis	3.08534e-06	1.3362e-12	5.16952e-07	1.52192e-05	7.43753e-12	1.21963e-06	0.00304284	0.0154641	k__Bacteria;p__Actinobacteria;c__Actinomycetia;o__Micrococcales;f__Micrococcaceae;g__Glutamicibacter;s__Glutamicibacter_arilaitensis
g__unclassified_Ackermannviridae_genus;s__Ackermannviridae_sp	1.28436e-07	8.24787e-14	1.28436e-07	1.81141e-05	1.95859e-13	1.97919e-07	0.000106352	0.0151453	k__Viruses;p__Uroviricota;c__Caudoviricetes;o__unclassified_Caudoviricetes_order;f__Ackermannviridae;g__unclassified_Ackermannviridae_genus;s__Ackermannviridae_sp
g__Ornithobacterium;s__Ornithobacterium_rhinotracheale	2.06052e-07	8.22913e-14	1.2829e-07	1.80255e-05	1.89338e-12	6.15366e-07	0.000567208	0.0154007	k__Bacteria;p__Bacteroidota;c__Flavobacteriia;o__Flavobacteriales;f__Weeksellaceae;g__Ornithobacterium;s__Ornithobacterium_rhinotracheale
[truncated: 2,576 more rows]
